# Supplementary material for: Benzene-fused bis(acenaphthoBODIPY)s, stable near-infrared-selective dyes
Source: RSC Adv. 2018 Apr 16;8(25):14072–83. doi: 10.1039/c8ra01694a (PMC9079909; doi:10.1039/c8ra01694a)
Supplement: RA-008-C8RA01694A-s003 [file RA-008-C8RA01694A-s003.cif]

# Electronic Supplementary Material (ESI) for RSC Advances.
# This journal is © The Royal Society of Chemistry 2018

####################################################################### 
# 
# This file contains crystal structure data downloaded from the 
# Cambridge Structural Database (CSD) hosted by the Cambridge 
# Crystallographic Data Centre (CCDC).
# 
# Full information about CCDC data access policies and citation 
# guidelines are available at http://www.ccdc.cam.ac.uk/access/V1 
# 
# Audit and citation data items may have been added by the CCDC. 
# Please retain this information to preserve the provenance of 
# this file and to allow appropriate attribution of the data. 
# 
#######################################################################

data_290727_4
_database_code_depnum_ccdc_archive 'CCDC 1821919'
_audit_update_record             
;
2018-02-05 deposited with the CCDC.
2018-04-10 downloaded from the CCDC.
;

#==============================================================================
# CHEMICAL DATA

_chemical_formula_sum            'C88 H100 B2 F4 N4'
_chemical_formula_moiety         'C88 H100 B2 F4 N4'
_chemical_formula_weight         1311.40
_chemical_melting_point          ?

#==============================================================================
# CRYSTAL DATA
_space_group_crystal_system      monoclinic
_space_group_name_H-M_alt        'C 1 2/c 1'
_space_group_name_Hall           '-C 2yc'
_space_group_IT_number           15
loop_
_space_group_symop_operation_xyz
'x, y, z'
'-x, y, -z+1/2'
'x+1/2, y+1/2, z'
'-x+1/2, y+1/2, -z+1/2'
'-x, -y, -z'
'x, -y, z-1/2'
'-x+1/2, -y+1/2, -z'
'x+1/2, -y+1/2, z-1/2'
#------------------------------------------------------------------------------
_cell_length_a                   40.901(3)
_cell_length_b                   9.5734(8)
_cell_length_c                   23.3784(19)
_cell_angle_alpha                90.0000
_cell_angle_beta                 109.513(8)
_cell_angle_gamma                90.0000
_cell_volume                     8628.3(12)
_cell_formula_units_Z            4
_cell_measurement_reflns_used    6852
_cell_measurement_theta_min      3.52
_cell_measurement_theta_max      68.16
_cell_measurement_temperature    100
#------------------------------------------------------------------------------
_exptl_crystal_description       needle
_exptl_crystal_colour            violet
_exptl_crystal_size_max          0.200
_exptl_crystal_size_mid          0.060
_exptl_crystal_size_min          0.030
_exptl_crystal_density_diffrn    1.010
_exptl_crystal_density_method    'not measured'
_exptl_crystal_F_000             3480.00
_exptl_absorpt_coefficient_mu    0.498
_exptl_absorpt_correction_type   multi-scan
_exptl_absorpt_process_details   'ABSCOR (Rigaku, 1995)'
_exptl_absorpt_correction_T_min  0.702
_exptl_absorpt_correction_T_max  0.919

#==============================================================================
# EXPERIMENTAL DATA

_diffrn_ambient_temperature      100
_diffrn_radiation_type           'Cu K\a'
_diffrn_radiation_wavelength     1.54187
_diffrn_measurement_device_type  'Rigaku R-AXIS RAPID'
_diffrn_measurement_method       \w
_diffrn_detector_area_resol_mean 10.000
_diffrn_reflns_number            46544
_diffrn_reflns_av_unetI/netI     0.0677
_diffrn_reflns_av_R_equivalents  0.0837
_diffrn_reflns_theta_max         68.194
_diffrn_reflns_theta_min         3.900
_diffrn_reflns_theta_full        67.687
_diffrn_measured_fraction_theta_max 0.985
_diffrn_measured_fraction_theta_full 0.989
_diffrn_reflns_Laue_measured_fraction_max 0.985
_diffrn_reflns_Laue_measured_fraction_full 0.989
_diffrn_reflns_point_group_measured_fraction_max 0.985
_diffrn_reflns_point_group_measured_fraction_full 0.989
_diffrn_reflns_limit_h_min       -48
_diffrn_reflns_limit_h_max       49
_diffrn_reflns_limit_k_min       -10
_diffrn_reflns_limit_k_max       11
_diffrn_reflns_limit_l_min       -28
_diffrn_reflns_limit_l_max       28
_reflns_number_total             7788
_reflns_number_gt                4786
_reflns_threshold_expression     F^2^>2.0\s(F^2^)
_reflns_Friedel_coverage         0.000
_reflns_Friedel_fraction_max     .
_reflns_Friedel_fraction_full    .

#==============================================================================
# REFINEMENT DATA

_refine_special_details          
;Reflections were merged by SHELXL according to the crystal
 class for the calculation of statistics and refinement.
 Structure factors included contributions from the .fab file.
 _reflns_Friedel_fraction is defined as the number of unique
 Friedel pairs measured divided by the number that would be
 possible theoretically, ignoring centric projections and
 systematic absences.
  Two dichloromethane molecules were found in the asymmetric unit cell with
 a heavily disordered fashon. Moreover, these molecules were partialy replaced
 by acetonitrile. We could not model them properly. Therefore, the rest of
 molecules were refined with out these solvent molecules by Platon Squeeze.,SQUEEZE
;
_refine_ls_structure_factor_coef Fsqd
_refine_ls_R_factor_all          0.0878
_refine_ls_R_factor_gt           0.0615
_refine_ls_wR_factor_ref         0.1870
_refine_ls_wR_factor_gt          0.1748
_refine_ls_number_restraints     276
_refine_ls_hydrogen_treatment    constr
_refine_ls_number_reflns         7788
_refine_ls_number_parameters     498
_refine_ls_goodness_of_fit_ref   1.035
_refine_ls_weighting_scheme      calc
_refine_ls_weighting_details     
'w = 1/[\s^2^(Fo^2^)+(0.0965P)^2^] where P=(Fo^2^+2Fc^2^)/3'
_atom_sites_solution_hydrogens   geom
_atom_sites_solution_primary     direct
_atom_sites_solution_secondary   difmap
_refine_ls_shift/su_max          0.001
_refine_diff_density_max         0.40
_refine_diff_density_min         -0.24
_refine_ls_extinction_method     none
_refine_ls_extinction_coef       ?

loop_
_atom_type_symbol
_atom_type_description
_atom_type_scat_dispersion_real
_atom_type_scat_dispersion_imag
_atom_type_scat_source
C C 0.0181 0.0091
;
International Tables for Crystallography
(Vol. C, Tables 4.2.6.8 and 6.1.1.4)
;
H H 0.0000 0.0000
;
International Tables for Crystallography
(Vol. C, Table 6.1.1.4)
;
B B 0.0090 0.0039
;
International Tables for Crystallography
(Vol. C, Tables 4.2.6.8 and 6.1.1.4)
;
F F 0.0727 0.0534
;
International Tables for Crystallography
(Vol. C, Tables 4.2.6.8 and 6.1.1.4)
;
N N 0.0311 0.0180
;
International Tables for Crystallography
(Vol. C, Tables 4.2.6.8 and 6.1.1.4)
;
Cl Cl 0.3639 0.7018
;
International Tables for Crystallography
(Vol. C, Tables 4.2.6.8 and 6.1.1.4)
;

#==============================================================================
# ATOMIC COORDINATES AND THERMAL PARAMETERS

loop_
_atom_site_label
_atom_site_type_symbol
_atom_site_fract_x
_atom_site_fract_y
_atom_site_fract_z
_atom_site_U_iso_or_equiv
_atom_site_adp_type
_atom_site_occupancy
_atom_site_site_symmetry_order
_atom_site_calc_flag
_atom_site_refinement_flags_posn
_atom_site_refinement_flags_adp
_atom_site_refinement_flags_occupancy
_atom_site_disorder_assembly
_atom_site_disorder_group
F1 F 0.54884(3) 0.21181(14) 0.73151(5) 0.0646(4) Uani 1 1 d . . . . .
F2 F 0.58831(3) 0.04128(13) 0.73737(5) 0.0646(4) Uani 1 1 d . . . . .
N1 N 0.54909(5) 0.10435(19) 0.63881(7) 0.0505(5) Uani 1 1 d . . . . .
N2 N 0.59717(5) 0.2621(2) 0.69686(8) 0.0547(5) Uani 1 1 d . . . . .
C1 C 0.52284(6) 0.0127(2) 0.62620(9) 0.0522(6) Uani 1 1 d . . . . .
C2 C 0.50863(6) -0.0060(2) 0.56144(9) 0.0509(6) Uani 1 1 d . . . . .
C3 C 0.52793(6) 0.0827(2) 0.53507(9) 0.0504(6) Uani 1 1 d . . . . .
C4 C 0.55353(6) 0.1529(2) 0.58475(9) 0.0496(6) Uani 1 1 d . . . . .
C5 C 0.57884(6) 0.2505(2) 0.58634(9) 0.0488(6) Uani 1 1 d . . . . .
C6 C 0.60123(6) 0.3046(2) 0.64152(9) 0.0503(6) Uani 1 1 d . . . . .
C7 C 0.62926(6) 0.3987(2) 0.65594(9) 0.0513(6) Uani 1 1 d . . . . .
C8 C 0.64151(6) 0.4112(2) 0.72027(10) 0.0561(6) Uani 1 1 d . . . . .
C9 C 0.62144(6) 0.3295(3) 0.74410(10) 0.0586(6) Uani 1 1 d . . . . .
C10 C 0.51892(6) 0.0890(2) 0.47203(9) 0.0512(6) Uani 1 1 d . . . . .
H10 H 0.531049 0.147229 0.453004 0.061 Uiso 1 1 calc R U . . .
C11 C 0.65067(6) 0.4889(2) 0.63162(10) 0.0517(6) Uani 1 1 d . . . . .
C12 C 0.65241(6) 0.5250(2) 0.57529(10) 0.0543(6) Uani 1 1 d . . . . .
H12 H 0.636270 0.486489 0.539506 0.065 Uiso 1 1 calc R U . . .
C13 C 0.67833(6) 0.6198(3) 0.57090(10) 0.0575(6) Uani 1 1 d . . . . .
C14 C 0.70184(7) 0.6766(3) 0.62278(10) 0.0603(6) Uani 1 1 d . . . . .
H14 H 0.718812 0.740134 0.618883 0.072 Uiso 1 1 calc R U . . .
C15 C 0.70144(6) 0.6432(2) 0.68145(10) 0.0553(6) Uani 1 1 d . . . . .
C16 C 0.67504(6) 0.5513(2) 0.68353(10) 0.0528(6) Uani 1 1 d . . . . .
C17 C 0.67154(6) 0.5071(2) 0.73882(10) 0.0556(6) Uani 1 1 d . . . . .
C18 C 0.69426(7) 0.5551(2) 0.79229(10) 0.0591(6) Uani 1 1 d . . . . .
H18 H 0.691998 0.525799 0.829609 0.071 Uiso 1 1 calc R U . . .
C19 C 0.72153(6) 0.6496(3) 0.79257(10) 0.0586(6) Uani 1 1 d . . . . .
C20 C 0.72456(6) 0.6920(2) 0.73802(10) 0.0586(6) Uani 1 1 d . . . . .
H20 H 0.742521 0.755197 0.738303 0.070 Uiso 1 1 calc R U . . .
C21 C 0.51072(7) -0.0540(3) 0.67307(10) 0.0626(7) Uani 1 1 d . . . . .
H21A H 0.491319 -0.116870 0.653340 0.094 Uiso 0.5 1 calc R U P . .
H21B H 0.529777 -0.107348 0.701285 0.094 Uiso 0.5 1 calc R U P . .
H21C H 0.503078 0.018419 0.695434 0.094 Uiso 0.5 1 calc R U P . .
H21D H 0.524797 -0.020330 0.713366 0.094 Uiso 0.5 1 calc R U P . .
H21E H 0.486339 -0.029852 0.665421 0.094 Uiso 0.5 1 calc R U P . .
H21F H 0.513038 -0.155619 0.671272 0.094 Uiso 0.5 1 calc R U P . .
C22 C 0.62323(7) 0.3143(3) 0.80804(10) 0.0726(8) Uani 1 1 d . . . . .
H22A H 0.642357 0.371082 0.834098 0.109 Uiso 0.5 1 calc R U P . .
H22B H 0.601350 0.345623 0.812277 0.109 Uiso 0.5 1 calc R U P . .
H22C H 0.627185 0.215985 0.820113 0.109 Uiso 0.5 1 calc R U P . .
H22D H 0.604904 0.250711 0.810228 0.109 Uiso 0.5 1 calc R U P . .
H22E H 0.645911 0.276170 0.832048 0.109 Uiso 0.5 1 calc R U P . .
H22F H 0.620076 0.405808 0.824212 0.109 Uiso 0.5 1 calc R U P . .
C23 C 0.58151(6) 0.2980(2) 0.52717(9) 0.0489(5) Uani 1 1 d . . . . .
C24 C 0.56148(6) 0.4111(2) 0.49742(10) 0.0523(6) Uani 1 1 d . . . . .
H24 H 0.548769 0.463842 0.517292 0.063 Uiso 1 1 calc R U . . .
C25 C 0.55994(6) 0.4476(2) 0.43893(10) 0.0529(6) Uani 1 1 d . . . . .
C26 C 0.57965(6) 0.3703(2) 0.41207(10) 0.0548(6) Uani 1 1 d . . . . .
H26 H 0.578963 0.395226 0.372347 0.066 Uiso 1 1 calc R U . . .
C27 C 0.60042(6) 0.2578(2) 0.44068(9) 0.0535(6) Uani 1 1 d . . . . .
C28 C 0.60073(6) 0.2222(2) 0.49880(10) 0.0524(6) Uani 1 1 d . . . . .
H28 H 0.614260 0.145055 0.519218 0.063 Uiso 1 1 calc R U . . .
C29 C 0.53539(8) 0.5656(3) 0.40474(12) 0.0732(8) Uani 1 1 d D U . . .
C30 C 0.49727(16) 0.5103(8) 0.3886(4) 0.100(2) Uani 0.636(8) 1 d D U P A 1
H30A H 0.480992 0.587998 0.374010 0.151 Uiso 0.636(8) 1 calc R U P A 1
H30B H 0.494127 0.469411 0.424797 0.151 Uiso 0.636(8) 1 calc R U P A 1
H30C H 0.492880 0.439114 0.356779 0.151 Uiso 0.636(8) 1 calc R U P A 1
C31 C 0.54217(19) 0.6196(8) 0.3508(3) 0.100(3) Uani 0.636(8) 1 d D U P A 1
H31A H 0.565465 0.660396 0.363012 0.150 Uiso 0.636(8) 1 calc R U P A 1
H31B H 0.524963 0.691281 0.331268 0.150 Uiso 0.636(8) 1 calc R U P A 1
H31C H 0.540596 0.542938 0.322202 0.150 Uiso 0.636(8) 1 calc R U P A 1
C32 C 0.53929(17) 0.6916(5) 0.4499(3) 0.101(2) Uani 0.636(8) 1 d D U P A 1
H32A H 0.563776 0.718314 0.466902 0.152 Uiso 0.636(8) 1 calc R U P A 1
H32B H 0.530808 0.663772 0.482728 0.152 Uiso 0.636(8) 1 calc R U P A 1
H32C H 0.525718 0.771220 0.427991 0.152 Uiso 0.636(8) 1 calc R U P A 1
C130 C 0.5543(2) 0.7020(7) 0.4136(5) 0.089(4) Uani 0.364(8) 1 d D U P A 2
H13A H 0.538022 0.776831 0.394193 0.133 Uiso 0.364(8) 1 calc R U P A 2
H13B H 0.572627 0.697162 0.395309 0.133 Uiso 0.364(8) 1 calc R U P A 2
H13C H 0.564669 0.721455 0.457101 0.133 Uiso 0.364(8) 1 calc R U P A 2
C131 C 0.5031(3) 0.5705(12) 0.4202(5) 0.071(3) Uani 0.364(8) 1 d D U P A 2
H13D H 0.507819 0.616657 0.459572 0.106 Uiso 0.364(8) 1 calc R U P A 2
H13E H 0.494918 0.475138 0.422455 0.106 Uiso 0.364(8) 1 calc R U P A 2
H13F H 0.485355 0.622815 0.388936 0.106 Uiso 0.364(8) 1 calc R U P A 2
C132 C 0.5242(3) 0.5363(12) 0.3328(3) 0.081(3) Uani 0.364(8) 1 d D U P A 2
H13G H 0.510485 0.450234 0.322891 0.121 Uiso 0.364(8) 1 calc R U P A 2
H13H H 0.545038 0.526120 0.321320 0.121 Uiso 0.364(8) 1 calc R U P A 2
H13I H 0.510305 0.614686 0.310510 0.121 Uiso 0.364(8) 1 calc R U P A 2
C33 C 0.61944(7) 0.1652(3) 0.40739(10) 0.0638(7) Uani 1 1 d . . . . .
C34 C 0.65502(7) 0.1221(3) 0.45054(11) 0.0715(7) Uani 1 1 d . . . . .
H34A H 0.668693 0.205752 0.467177 0.107 Uiso 1 1 calc R U . . .
H34B H 0.667020 0.066497 0.428431 0.107 Uiso 1 1 calc R U . . .
H34C H 0.652225 0.066268 0.483745 0.107 Uiso 1 1 calc R U . . .
C35 C 0.59616(8) 0.0355(3) 0.38450(13) 0.0862(9) Uani 1 1 d . . . . .
H35A H 0.594131 -0.016501 0.419276 0.129 Uiso 1 1 calc R U . . .
H35B H 0.606534 -0.024736 0.361284 0.129 Uiso 1 1 calc R U . . .
H35C H 0.573085 0.065459 0.358449 0.129 Uiso 1 1 calc R U . . .
C36 C 0.62426(8) 0.2385(3) 0.35254(12) 0.0819(9) Uani 1 1 d . . . . .
H36A H 0.601550 0.254272 0.321597 0.123 Uiso 1 1 calc R U . . .
H36B H 0.638426 0.179724 0.335650 0.123 Uiso 1 1 calc R U . . .
H36C H 0.635908 0.328301 0.365273 0.123 Uiso 1 1 calc R U . . .
C37 C 0.67910(7) 0.6575(3) 0.50758(11) 0.0684(7) Uani 1 1 d . . . . .
C38 C 0.68406(10) 0.5276(3) 0.47506(13) 0.1040(11) Uani 1 1 d . . . . .
H38A H 0.681365 0.550668 0.432879 0.156 Uiso 1 1 calc R U . . .
H38B H 0.666698 0.457780 0.475825 0.156 Uiso 1 1 calc R U . . .
H38C H 0.707351 0.489947 0.495302 0.156 Uiso 1 1 calc R U . . .
C39 C 0.64273(8) 0.7190(3) 0.47087(11) 0.0825(9) Uani 1 1 d . . . . .
H39A H 0.636837 0.793606 0.494456 0.124 Uiso 1 1 calc R U . . .
H39B H 0.625217 0.645038 0.462817 0.124 Uiso 1 1 calc R U . . .
H39C H 0.643333 0.757087 0.432316 0.124 Uiso 1 1 calc R U . . .
C40 C 0.70484(9) 0.7699(3) 0.50853(13) 0.0962(10) Uani 1 1 d . . . . .
H40A H 0.699401 0.854173 0.527397 0.144 Uiso 1 1 calc R U . . .
H40B H 0.703687 0.791147 0.466895 0.144 Uiso 1 1 calc R U . . .
H40C H 0.728249 0.737802 0.531925 0.144 Uiso 1 1 calc R U . . .
C41 C 0.74692(7) 0.6969(3) 0.85390(11) 0.0664(7) Uani 1 1 d D U . . .
C42 C 0.72723(9) 0.7645(4) 0.89199(14) 0.0716(11) Uani 0.825(5) 1 d D U P B 1
H42A H 0.714117 0.845113 0.870168 0.107 Uiso 0.825(5) 1 calc R U P B 1
H42B H 0.743767 0.795422 0.930868 0.107 Uiso 0.825(5) 1 calc R U P B 1
H42C H 0.711200 0.696369 0.899328 0.107 Uiso 0.825(5) 1 calc R U P B 1
C43 C 0.77387(9) 0.7983(4) 0.84725(16) 0.0734(11) Uani 0.825(5) 1 d D U P B 1
H43A H 0.788682 0.750803 0.827928 0.110 Uiso 0.825(5) 1 calc R U P B 1
H43B H 0.788119 0.832043 0.887418 0.110 Uiso 0.825(5) 1 calc R U P B 1
H43C H 0.762239 0.877497 0.822114 0.110 Uiso 0.825(5) 1 calc R U P B 1
C44 C 0.76557(9) 0.5662(4) 0.88731(16) 0.0789(12) Uani 0.825(5) 1 d D U P B 1
H44A H 0.748725 0.504504 0.896110 0.118 Uiso 0.825(5) 1 calc R U P B 1
H44B H 0.783361 0.593950 0.925411 0.118 Uiso 0.825(5) 1 calc R U P B 1
H44C H 0.776512 0.516794 0.861742 0.118 Uiso 0.825(5) 1 calc R U P B 1
C142 C 0.7866(4) 0.668(3) 0.8582(9) 0.135(8) Uani 0.175(5) 1 d D U P B 2
H14E H 0.802055 0.685145 0.899675 0.202 Uiso 0.175(5) 1 calc R U P B 2
H14F H 0.792817 0.729664 0.830078 0.202 Uiso 0.175(5) 1 calc R U P B 2
H14G H 0.788962 0.570146 0.847279 0.202 Uiso 0.175(5) 1 calc R U P B 2
C143 C 0.7455(7) 0.650(2) 0.9137(8) 0.122(8) Uani 0.175(5) 1 d D U P B 2
H14H H 0.723436 0.678753 0.917824 0.183 Uiso 0.175(5) 1 calc R U P B 2
H14I H 0.764726 0.692390 0.946274 0.183 Uiso 0.175(5) 1 calc R U P B 2
H14J H 0.747560 0.548052 0.916468 0.183 Uiso 0.175(5) 1 calc R U P B 2
C144 C 0.7437(7) 0.8595(14) 0.8562(9) 0.145(10) Uani 0.175(5) 1 d D U P B 2
H14K H 0.722099 0.883839 0.863289 0.218 Uiso 0.175(5) 1 calc R U P B 2
H14L H 0.743521 0.899645 0.817532 0.218 Uiso 0.175(5) 1 calc R U P B 2
H14M H 0.763471 0.896854 0.889209 0.218 Uiso 0.175(5) 1 calc R U P B 2
B1 B 0.57092(8) 0.1552(3) 0.70360(11) 0.0527(7) Uani 1 1 d . . . . .

loop_
_atom_site_aniso_label
_atom_site_aniso_U_11
_atom_site_aniso_U_22
_atom_site_aniso_U_33
_atom_site_aniso_U_23
_atom_site_aniso_U_13
_atom_site_aniso_U_12
F1 0.0749(9) 0.0772(9) 0.0458(7) -0.0082(6) 0.0254(7) -0.0079(8)
F2 0.0799(10) 0.0655(8) 0.0402(7) 0.0081(6) 0.0091(7) -0.0040(7)
N1 0.0651(12) 0.0538(11) 0.0332(9) 0.0040(8) 0.0172(9) -0.0035(10)
N2 0.0662(13) 0.0633(12) 0.0360(10) -0.0001(8) 0.0187(9) -0.0076(10)
C1 0.0641(15) 0.0553(14) 0.0371(12) 0.0015(10) 0.0166(11) -0.0005(12)
C2 0.0639(15) 0.0546(14) 0.0349(12) 0.0033(10) 0.0175(11) 0.0009(12)
C3 0.0626(14) 0.0503(13) 0.0379(12) 0.0008(10) 0.0163(11) -0.0003(11)
C4 0.0618(15) 0.0539(13) 0.0346(11) 0.0027(10) 0.0181(11) 0.0033(12)
C5 0.0599(14) 0.0506(13) 0.0368(11) 0.0016(9) 0.0175(11) 0.0029(11)
C6 0.0653(15) 0.0556(14) 0.0322(11) 0.0034(9) 0.0193(11) -0.0005(12)
C7 0.0630(15) 0.0531(14) 0.0384(12) 0.0034(10) 0.0177(11) -0.0013(12)
C8 0.0660(16) 0.0616(15) 0.0406(12) 0.0004(11) 0.0175(12) -0.0064(13)
C9 0.0666(16) 0.0695(16) 0.0372(12) -0.0002(11) 0.0142(12) -0.0119(13)
C10 0.0642(15) 0.0548(14) 0.0363(12) 0.0036(10) 0.0190(11) 0.0005(12)
C11 0.0636(15) 0.0518(13) 0.0401(12) 0.0021(10) 0.0180(11) 0.0043(12)
C12 0.0654(15) 0.0570(14) 0.0424(13) 0.0072(10) 0.0204(12) 0.0045(12)
C13 0.0673(16) 0.0609(15) 0.0480(14) 0.0056(11) 0.0240(12) 0.0006(13)
C14 0.0718(17) 0.0614(15) 0.0535(14) 0.0085(12) 0.0286(13) 0.0007(13)
C15 0.0670(16) 0.0529(14) 0.0476(13) 0.0005(11) 0.0216(12) 0.0035(12)
C16 0.0649(15) 0.0508(13) 0.0465(13) 0.0016(10) 0.0237(12) -0.0011(12)
C17 0.0714(16) 0.0575(14) 0.0384(12) 0.0026(10) 0.0191(12) -0.0038(13)
C18 0.0723(16) 0.0634(15) 0.0425(13) 0.0024(11) 0.0203(12) -0.0098(13)
C19 0.0656(16) 0.0591(15) 0.0509(14) 0.0019(11) 0.0193(12) -0.0021(13)
C20 0.0660(16) 0.0585(15) 0.0522(14) 0.0026(11) 0.0209(12) -0.0063(12)
C21 0.0780(17) 0.0715(16) 0.0371(12) 0.0046(11) 0.0174(12) -0.0104(14)
C22 0.0860(19) 0.0907(19) 0.0400(13) -0.0031(13) 0.0196(13) -0.0204(16)
C23 0.0607(14) 0.0502(13) 0.0352(11) -0.0014(10) 0.0152(11) -0.0027(11)
C24 0.0608(15) 0.0534(14) 0.0454(13) 0.0004(10) 0.0214(11) 0.0013(11)
C25 0.0615(15) 0.0559(14) 0.0436(12) 0.0094(10) 0.0205(11) 0.0046(12)
C26 0.0698(16) 0.0600(14) 0.0364(11) 0.0035(10) 0.0200(11) 0.0010(13)
C27 0.0695(16) 0.0545(13) 0.0379(12) -0.0002(10) 0.0198(11) 0.0027(12)
C28 0.0634(15) 0.0538(13) 0.0413(12) 0.0043(10) 0.0192(11) 0.0060(12)
C29 0.085(2) 0.0740(18) 0.0698(17) 0.0233(14) 0.0379(16) 0.0242(16)
C30 0.087(4) 0.131(6) 0.084(5) 0.043(4) 0.029(4) 0.042(4)
C31 0.114(5) 0.109(6) 0.090(5) 0.062(5) 0.054(4) 0.040(4)
C32 0.137(5) 0.067(3) 0.122(5) 0.035(3) 0.074(4) 0.041(3)
C130 0.117(7) 0.050(4) 0.113(8) 0.017(5) 0.057(6) 0.005(4)
C131 0.073(6) 0.085(7) 0.059(6) 0.022(5) 0.027(5) 0.025(5)
C132 0.092(8) 0.099(8) 0.049(4) 0.025(5) 0.020(5) 0.033(6)
C33 0.0880(19) 0.0626(16) 0.0469(13) 0.0000(12) 0.0304(13) 0.0124(14)
C34 0.091(2) 0.0683(16) 0.0624(16) 0.0082(13) 0.0353(15) 0.0218(16)
C35 0.119(2) 0.0787(19) 0.0639(17) -0.0223(15) 0.0345(17) 0.0075(19)
C36 0.110(2) 0.093(2) 0.0589(16) 0.0109(14) 0.0490(16) 0.0267(18)
C37 0.090(2) 0.0724(17) 0.0475(14) 0.0041(13) 0.0297(14) -0.0057(16)
C38 0.177(3) 0.093(2) 0.0677(19) 0.0139(16) 0.075(2) 0.034(2)
C39 0.117(3) 0.0788(19) 0.0517(15) 0.0119(14) 0.0287(16) 0.0049(18)
C40 0.120(3) 0.114(2) 0.0667(18) 0.0178(17) 0.0472(18) -0.020(2)
C41 0.0738(18) 0.0749(17) 0.0467(14) -0.0048(12) 0.0150(13) -0.0149(15)
C42 0.085(2) 0.082(3) 0.0517(19) -0.0155(17) 0.0282(18) -0.023(2)
C43 0.072(2) 0.084(3) 0.064(2) -0.0106(18) 0.0210(19) -0.021(2)
C44 0.072(2) 0.086(2) 0.062(2) 0.0073(18) -0.0006(18) -0.0139(19)
C142 0.089(12) 0.21(2) 0.096(14) 0.043(16) 0.017(11) -0.047(13)
C143 0.20(2) 0.095(15) 0.098(13) 0.008(11) 0.089(14) -0.031(17)
C144 0.23(2) 0.094(11) 0.075(13) 0.007(11) 0.009(16) -0.048(14)
B1 0.0697(19) 0.0557(16) 0.0344(13) -0.0004(12) 0.0198(13) 0.0020(14)

#==============================================================================
_computing_data_collection       'RAPID AUTO (Rigaku, ????)'
_computing_cell_refinement       'RAPID AUTO'
_computing_data_reduction        'RAPID AUTO'
_computing_structure_solution    'SIR2004 (Burla, et al., 2005)'
_computing_structure_refinement  'SHELXL Version 2016/6 (Sheldrick, 2008)'
_computing_publication_material  'CrystalStructure 4.2.5 (Rigaku, 2017)'
_computing_molecular_graphics    'CrystalStructure 4.2.5'

#==============================================================================
# MOLECULAR GEOMETRY

_geom_special_details            
;
 All esds (except the esd in the dihedral angle between two l.s. planes)
 are estimated using the full covariance matrix.  The cell esds are taken
 into account individually in the estimation of esds in distances, angles
 and torsion angles; correlations between esds in cell parameters are only
 used when they are defined by crystal symmetry.  An approximate (isotropic)
 treatment of cell esds is used for estimating esds involving l.s. planes.
;

loop_
_geom_bond_atom_site_label_1
_geom_bond_atom_site_label_2
_geom_bond_distance
_geom_bond_site_symmetry_2
_geom_bond_publ_flag
F1 B1 1.389(3) . ?
F2 B1 1.394(3) . ?
N1 C1 1.341(3) . ?
N1 C4 1.414(2) . ?
N1 B1 1.557(3) . ?
N2 C9 1.374(3) . ?
N2 C6 1.418(3) . ?
N2 B1 1.529(3) . ?
C1 C2 1.440(3) . ?
C1 C21 1.489(3) . ?
C2 C10 1.387(3) 5_656 ?
C2 C3 1.431(3) . ?
C3 C10 1.396(3) . ?
C3 C4 1.444(3) . ?
C4 C5 1.386(3) . ?
C5 C6 1.408(3) . ?
C5 C23 1.494(3) . ?
C6 C7 1.408(3) . ?
C7 C8 1.423(3) . ?
C7 C11 1.473(3) . ?
C8 C9 1.379(3) . ?
C8 C17 1.478(3) . ?
C9 C22 1.479(3) . ?
C10 H10 0.9500 . ?
C11 C12 1.386(3) . ?
C11 C16 1.420(3) . ?
C12 C13 1.425(3) . ?
C12 H12 0.9500 . ?
C13 C14 1.383(3) . ?
C13 C37 1.534(3) . ?
C14 C15 1.414(3) . ?
C14 H14 0.9500 . ?
C15 C16 1.406(3) . ?
C15 C20 1.424(3) . ?
C16 C17 1.412(3) . ?
C17 C18 1.364(3) . ?
C18 C19 1.434(3) . ?
C18 H18 0.9500 . ?
C19 C20 1.383(3) . ?
C19 C41 1.531(3) . ?
C20 H20 0.9500 . ?
C21 H21A 0.9800 . ?
C21 H21B 0.9800 . ?
C21 H21C 0.9800 . ?
C21 H21D 0.9800 . ?
C21 H21E 0.9800 . ?
C21 H21F 0.9800 . ?
C22 H22A 0.9800 . ?
C22 H22B 0.9800 . ?
C22 H22C 0.9800 . ?
C22 H22D 0.9800 . ?
C22 H22E 0.9800 . ?
C22 H22F 0.9800 . ?
C23 C28 1.390(3) . ?
C23 C24 1.395(3) . ?
C24 C25 1.392(3) . ?
C24 H24 0.9500 . ?
C25 C26 1.389(3) . ?
C25 C29 1.545(3) . ?
C26 C27 1.396(3) . ?
C26 H26 0.9500 . ?
C27 C28 1.397(3) . ?
C27 C33 1.550(3) . ?
C28 H28 0.9500 . ?
C29 C31 1.473(5) . ?
C29 C131 1.480(9) . ?
C29 C130 1.497(8) . ?
C29 C30 1.568(7) . ?
C29 C32 1.575(6) . ?
C29 C132 1.613(8) . ?
C30 H30A 0.9800 . ?
C30 H30B 0.9800 . ?
C30 H30C 0.9800 . ?
C31 H31A 0.9800 . ?
C31 H31B 0.9800 . ?
C31 H31C 0.9800 . ?
C32 H32A 0.9800 . ?
C32 H32B 0.9800 . ?
C32 H32C 0.9800 . ?
C130 H13A 0.9800 . ?
C130 H13B 0.9800 . ?
C130 H13C 0.9800 . ?
C131 H13D 0.9800 . ?
C131 H13E 0.9800 . ?
C131 H13F 0.9800 . ?
C132 H13G 0.9800 . ?
C132 H13H 0.9800 . ?
C132 H13I 0.9800 . ?
C33 C34 1.525(3) . ?
C33 C36 1.531(3) . ?
C33 C35 1.547(4) . ?
C34 H34A 0.9800 . ?
C34 H34B 0.9800 . ?
C34 H34C 0.9800 . ?
C35 H35A 0.9800 . ?
C35 H35B 0.9800 . ?
C35 H35C 0.9800 . ?
C36 H36A 0.9800 . ?
C36 H36B 0.9800 . ?
C36 H36C 0.9800 . ?
C37 C40 1.500(4) . ?
C37 C38 1.506(4) . ?
C37 C39 1.563(4) . ?
C38 H38A 0.9800 . ?
C38 H38B 0.9800 . ?
C38 H38C 0.9800 . ?
C39 H39A 0.9800 . ?
C39 H39B 0.9800 . ?
C39 H39C 0.9800 . ?
C40 H40A 0.9800 . ?
C40 H40B 0.9800 . ?
C40 H40C 0.9800 . ?
C41 C143 1.488(13) . ?
C41 C43 1.515(4) . ?
C41 C42 1.530(4) . ?
C41 C44 1.536(4) . ?
C41 C144 1.565(14) . ?
C41 C142 1.617(14) . ?
C42 H42A 0.9800 . ?
C42 H42B 0.9800 . ?
C42 H42C 0.9800 . ?
C43 H43A 0.9800 . ?
C43 H43B 0.9800 . ?
C43 H43C 0.9800 . ?
C44 H44A 0.9800 . ?
C44 H44B 0.9800 . ?
C44 H44C 0.9800 . ?
C142 H14E 0.9800 . ?
C142 H14F 0.9800 . ?
C142 H14G 0.9800 . ?
C143 H14H 0.9800 . ?
C143 H14I 0.9800 . ?
C143 H14J 0.9800 . ?
C144 H14K 0.9800 . ?
C144 H14L 0.9800 . ?
C144 H14M 0.9800 . ?

loop_
_geom_angle_atom_site_label_1
_geom_angle_atom_site_label_2
_geom_angle_atom_site_label_3
_geom_angle
_geom_angle_site_symmetry_1
_geom_angle_site_symmetry_3
_geom_angle_publ_flag
C1 N1 C4 110.55(17) . . ?
C1 N1 B1 125.10(18) . . ?
C4 N1 B1 124.32(19) . . ?
C9 N2 C6 108.98(19) . . ?
C9 N2 B1 125.10(18) . . ?
C6 N2 B1 125.89(18) . . ?
N1 C1 C2 108.96(19) . . ?
N1 C1 C21 123.90(19) . . ?
C2 C1 C21 127.1(2) . . ?
C10 C2 C3 123.88(19) 5_656 . ?
C10 C2 C1 129.1(2) 5_656 . ?
C3 C2 C1 107.0(2) . . ?
C10 C3 C2 119.4(2) . . ?
C10 C3 C4 133.9(2) . . ?
C2 C3 C4 106.61(18) . . ?
C5 C4 N1 121.01(19) . . ?
C5 C4 C3 132.09(19) . . ?
N1 C4 C3 106.90(19) . . ?
C4 C5 C6 121.61(19) . . ?
C4 C5 C23 117.72(19) . . ?
C6 C5 C23 120.7(2) . . ?
C7 C6 C5 133.11(19) . . ?
C7 C6 N2 107.41(18) . . ?
C5 C6 N2 119.5(2) . . ?
C6 C7 C8 106.16(19) . . ?
C6 C7 C11 145.55(19) . . ?
C8 C7 C11 108.3(2) . . ?
C9 C8 C7 109.4(2) . . ?
C9 C8 C17 141.5(2) . . ?
C7 C8 C17 109.11(19) . . ?
N2 C9 C8 108.0(2) . . ?
N2 C9 C22 123.0(2) . . ?
C8 C9 C22 129.0(2) . . ?
C2 C10 C3 116.7(2) 5_656 . ?
C2 C10 H10 121.7 5_656 . ?
C3 C10 H10 121.7 . . ?
C12 C11 C16 117.6(2) . . ?
C12 C11 C7 137.6(2) . . ?
C16 C11 C7 104.77(19) . . ?
C11 C12 C13 120.2(2) . . ?
C11 C12 H12 119.9 . . ?
C13 C12 H12 119.9 . . ?
C14 C13 C12 120.2(2) . . ?
C14 C13 C37 121.5(2) . . ?
C12 C13 C37 118.3(2) . . ?
C13 C14 C15 122.2(2) . . ?
C13 C14 H14 118.9 . . ?
C15 C14 H14 118.9 . . ?
C16 C15 C14 115.7(2) . . ?
C16 C15 C20 116.9(2) . . ?
C14 C15 C20 127.4(2) . . ?
C15 C16 C17 122.2(2) . . ?
C15 C16 C11 124.2(2) . . ?
C17 C16 C11 113.5(2) . . ?
C18 C17 C16 119.4(2) . . ?
C18 C17 C8 136.3(2) . . ?
C16 C17 C8 104.24(19) . . ?
C17 C18 C19 120.5(2) . . ?
C17 C18 H18 119.8 . . ?
C19 C18 H18 119.8 . . ?
C20 C19 C18 119.3(2) . . ?
C20 C19 C41 122.4(2) . . ?
C18 C19 C41 118.3(2) . . ?
C19 C20 C15 121.6(2) . . ?
C19 C20 H20 119.2 . . ?
C15 C20 H20 119.2 . . ?
C1 C21 H21A 109.5 . . ?
C1 C21 H21B 109.5 . . ?
H21A C21 H21B 109.5 . . ?
C1 C21 H21C 109.5 . . ?
H21A C21 H21C 109.5 . . ?
H21B C21 H21C 109.5 . . ?
C1 C21 H21D 109.5 . . ?
H21A C21 H21D 141.1 . . ?
H21B C21 H21D 56.3 . . ?
H21C C21 H21D 56.3 . . ?
C1 C21 H21E 109.5 . . ?
H21A C21 H21E 56.3 . . ?
H21B C21 H21E 141.1 . . ?
H21C C21 H21E 56.3 . . ?
H21D C21 H21E 109.5 . . ?
C1 C21 H21F 109.5 . . ?
H21A C21 H21F 56.3 . . ?
H21B C21 H21F 56.3 . . ?
H21C C21 H21F 141.1 . . ?
H21D C21 H21F 109.5 . . ?
H21E C21 H21F 109.5 . . ?
C9 C22 H22A 109.5 . . ?
C9 C22 H22B 109.5 . . ?
H22A C22 H22B 109.5 . . ?
C9 C22 H22C 109.5 . . ?
H22A C22 H22C 109.5 . . ?
H22B C22 H22C 109.5 . . ?
C9 C22 H22D 109.5 . . ?
H22A C22 H22D 141.1 . . ?
H22B C22 H22D 56.3 . . ?
H22C C22 H22D 56.3 . . ?
C9 C22 H22E 109.5 . . ?
H22A C22 H22E 56.3 . . ?
H22B C22 H22E 141.1 . . ?
H22C C22 H22E 56.3 . . ?
H22D C22 H22E 109.5 . . ?
C9 C22 H22F 109.5 . . ?
H22A C22 H22F 56.3 . . ?
H22B C22 H22F 56.3 . . ?
H22C C22 H22F 141.1 . . ?
H22D C22 H22F 109.5 . . ?
H22E C22 H22F 109.5 . . ?
C28 C23 C24 119.9(2) . . ?
C28 C23 C5 120.71(19) . . ?
C24 C23 C5 119.03(19) . . ?
C25 C24 C23 120.7(2) . . ?
C25 C24 H24 119.6 . . ?
C23 C24 H24 119.6 . . ?
C26 C25 C24 117.9(2) . . ?
C26 C25 C29 122.0(2) . . ?
C24 C25 C29 120.0(2) . . ?
C25 C26 C27 123.1(2) . . ?
C25 C26 H26 118.4 . . ?
C27 C26 H26 118.4 . . ?
C26 C27 C28 117.4(2) . . ?
C26 C27 C33 121.87(19) . . ?
C28 C27 C33 120.4(2) . . ?
C23 C28 C27 120.9(2) . . ?
C23 C28 H28 119.6 . . ?
C27 C28 H28 119.6 . . ?
C131 C29 C130 113.6(6) . . ?
C31 C29 C25 115.1(3) . . ?
C131 C29 C25 112.0(4) . . ?
C130 C29 C25 110.5(4) . . ?
C31 C29 C30 111.6(4) . . ?
C25 C29 C30 107.5(3) . . ?
C31 C29 C32 107.4(4) . . ?
C25 C29 C32 108.1(3) . . ?
C30 C29 C32 106.9(4) . . ?
C131 C29 C132 107.2(5) . . ?
C130 C29 C132 104.4(6) . . ?
C25 C29 C132 108.7(4) . . ?
C29 C30 H30A 109.5 . . ?
C29 C30 H30B 109.5 . . ?
H30A C30 H30B 109.5 . . ?
C29 C30 H30C 109.5 . . ?
H30A C30 H30C 109.5 . . ?
H30B C30 H30C 109.5 . . ?
C29 C31 H31A 109.5 . . ?
C29 C31 H31B 109.5 . . ?
H31A C31 H31B 109.5 . . ?
C29 C31 H31C 109.5 . . ?
H31A C31 H31C 109.5 . . ?
H31B C31 H31C 109.5 . . ?
C29 C32 H32A 109.5 . . ?
C29 C32 H32B 109.5 . . ?
H32A C32 H32B 109.5 . . ?
C29 C32 H32C 109.5 . . ?
H32A C32 H32C 109.5 . . ?
H32B C32 H32C 109.5 . . ?
C29 C130 H13A 109.5 . . ?
C29 C130 H13B 109.5 . . ?
H13A C130 H13B 109.5 . . ?
C29 C130 H13C 109.5 . . ?
H13A C130 H13C 109.5 . . ?
H13B C130 H13C 109.5 . . ?
C29 C131 H13D 109.5 . . ?
C29 C131 H13E 109.5 . . ?
H13D C131 H13E 109.5 . . ?
C29 C131 H13F 109.5 . . ?
H13D C131 H13F 109.5 . . ?
H13E C131 H13F 109.5 . . ?
C29 C132 H13G 109.5 . . ?
C29 C132 H13H 109.5 . . ?
H13G C132 H13H 109.5 . . ?
C29 C132 H13I 109.5 . . ?
H13G C132 H13I 109.5 . . ?
H13H C132 H13I 109.5 . . ?
C34 C33 C36 108.4(2) . . ?
C34 C33 C35 110.7(2) . . ?
C36 C33 C35 108.3(2) . . ?
C34 C33 C27 110.53(19) . . ?
C36 C33 C27 112.64(19) . . ?
C35 C33 C27 106.2(2) . . ?
C33 C34 H34A 109.5 . . ?
C33 C34 H34B 109.5 . . ?
H34A C34 H34B 109.5 . . ?
C33 C34 H34C 109.5 . . ?
H34A C34 H34C 109.5 . . ?
H34B C34 H34C 109.5 . . ?
C33 C35 H35A 109.5 . . ?
C33 C35 H35B 109.5 . . ?
H35A C35 H35B 109.5 . . ?
C33 C35 H35C 109.5 . . ?
H35A C35 H35C 109.5 . . ?
H35B C35 H35C 109.5 . . ?
C33 C36 H36A 109.5 . . ?
C33 C36 H36B 109.5 . . ?
H36A C36 H36B 109.5 . . ?
C33 C36 H36C 109.5 . . ?
H36A C36 H36C 109.5 . . ?
H36B C36 H36C 109.5 . . ?
C40 C37 C38 112.8(3) . . ?
C40 C37 C13 113.2(2) . . ?
C38 C37 C13 110.0(2) . . ?
C40 C37 C39 105.8(2) . . ?
C38 C37 C39 107.3(2) . . ?
C13 C37 C39 107.2(2) . . ?
C37 C38 H38A 109.5 . . ?
C37 C38 H38B 109.5 . . ?
H38A C38 H38B 109.5 . . ?
C37 C38 H38C 109.5 . . ?
H38A C38 H38C 109.5 . . ?
H38B C38 H38C 109.5 . . ?
C37 C39 H39A 109.5 . . ?
C37 C39 H39B 109.5 . . ?
H39A C39 H39B 109.5 . . ?
C37 C39 H39C 109.5 . . ?
H39A C39 H39C 109.5 . . ?
H39B C39 H39C 109.5 . . ?
C37 C40 H40A 109.5 . . ?
C37 C40 H40B 109.5 . . ?
H40A C40 H40B 109.5 . . ?
C37 C40 H40C 109.5 . . ?
H40A C40 H40C 109.5 . . ?
H40B C40 H40C 109.5 . . ?
C43 C41 C42 109.3(2) . . ?
C143 C41 C19 124.4(9) . . ?
C43 C41 C19 112.5(2) . . ?
C42 C41 C19 110.2(2) . . ?
C43 C41 C44 108.6(3) . . ?
C42 C41 C44 108.5(3) . . ?
C19 C41 C44 107.6(2) . . ?
C143 C41 C144 103.8(12) . . ?
C19 C41 C144 106.7(8) . . ?
C143 C41 C142 104.0(12) . . ?
C19 C41 C142 111.1(8) . . ?
C144 C41 C142 105.4(13) . . ?
C41 C42 H42A 109.5 . . ?
C41 C42 H42B 109.5 . . ?
H42A C42 H42B 109.5 . . ?
C41 C42 H42C 109.5 . . ?
H42A C42 H42C 109.5 . . ?
H42B C42 H42C 109.5 . . ?
C41 C43 H43A 109.5 . . ?
C41 C43 H43B 109.5 . . ?
H43A C43 H43B 109.5 . . ?
C41 C43 H43C 109.5 . . ?
H43A C43 H43C 109.5 . . ?
H43B C43 H43C 109.5 . . ?
C41 C44 H44A 109.5 . . ?
C41 C44 H44B 109.5 . . ?
H44A C44 H44B 109.5 . . ?
C41 C44 H44C 109.5 . . ?
H44A C44 H44C 109.5 . . ?
H44B C44 H44C 109.5 . . ?
C41 C142 H14E 109.5 . . ?
C41 C142 H14F 109.5 . . ?
H14E C142 H14F 109.5 . . ?
C41 C142 H14G 109.5 . . ?
H14E C142 H14G 109.5 . . ?
H14F C142 H14G 109.5 . . ?
C41 C143 H14H 109.5 . . ?
C41 C143 H14I 109.5 . . ?
H14H C143 H14I 109.5 . . ?
C41 C143 H14J 109.5 . . ?
H14H C143 H14J 109.5 . . ?
H14I C143 H14J 109.5 . . ?
C41 C144 H14K 109.5 . . ?
C41 C144 H14L 109.5 . . ?
H14K C144 H14L 109.5 . . ?
C41 C144 H14M 109.5 . . ?
H14K C144 H14M 109.5 . . ?
H14L C144 H14M 109.5 . . ?
F1 B1 F2 109.15(19) . . ?
F1 B1 N2 112.12(19) . . ?
F2 B1 N2 109.8(2) . . ?
F1 B1 N1 109.1(2) . . ?
F2 B1 N1 108.95(19) . . ?
N2 B1 N1 107.64(18) . . ?

loop_
_geom_torsion_atom_site_label_1
_geom_torsion_atom_site_label_2
_geom_torsion_atom_site_label_3
_geom_torsion_atom_site_label_4
_geom_torsion
_geom_torsion_site_symmetry_1
_geom_torsion_site_symmetry_2
_geom_torsion_site_symmetry_3
_geom_torsion_site_symmetry_4
_geom_torsion_publ_flag
C4 N1 C1 C2 0.9(3) . . . . ?
B1 N1 C1 C2 178.8(2) . . . . ?
C4 N1 C1 C21 -177.8(2) . . . . ?
B1 N1 C1 C21 0.1(3) . . . . ?
N1 C1 C2 C10 -179.1(2) . . . 5_656 ?
C21 C1 C2 C10 -0.4(4) . . . 5_656 ?
N1 C1 C2 C3 -0.7(3) . . . . ?
C21 C1 C2 C3 178.0(2) . . . . ?
C10 C2 C3 C10 0.5(4) 5_656 . . . ?
C1 C2 C3 C10 -178.0(2) . . . . ?
C10 C2 C3 C4 178.7(2) 5_656 . . . ?
C1 C2 C3 C4 0.1(2) . . . . ?
C1 N1 C4 C5 178.9(2) . . . . ?
B1 N1 C4 C5 1.0(3) . . . . ?
C1 N1 C4 C3 -0.8(2) . . . . ?
B1 N1 C4 C3 -178.7(2) . . . . ?
C10 C3 C4 C5 -1.6(4) . . . . ?
C2 C3 C4 C5 -179.3(2) . . . . ?
C10 C3 C4 N1 178.1(2) . . . . ?
C2 C3 C4 N1 0.4(2) . . . . ?
N1 C4 C5 C6 0.4(3) . . . . ?
C3 C4 C5 C6 -179.9(2) . . . . ?
N1 C4 C5 C23 -179.13(19) . . . . ?
C3 C4 C5 C23 0.6(4) . . . . ?
C4 C5 C6 C7 177.4(2) . . . . ?
C23 C5 C6 C7 -3.0(4) . . . . ?
C4 C5 C6 N2 -2.1(3) . . . . ?
C23 C5 C6 N2 177.39(19) . . . . ?
C9 N2 C6 C7 1.1(2) . . . . ?
B1 N2 C6 C7 -177.1(2) . . . . ?
C9 N2 C6 C5 -179.2(2) . . . . ?
B1 N2 C6 C5 2.6(3) . . . . ?
C5 C6 C7 C8 -179.8(2) . . . . ?
N2 C6 C7 C8 -0.2(2) . . . . ?
C5 C6 C7 C11 0.7(5) . . . . ?
N2 C6 C7 C11 -179.7(3) . . . . ?
C6 C7 C8 C9 -0.8(3) . . . . ?
C11 C7 C8 C9 178.95(19) . . . . ?
C6 C7 C8 C17 178.98(18) . . . . ?
C11 C7 C8 C17 -1.3(3) . . . . ?
C6 N2 C9 C8 -1.6(3) . . . . ?
B1 N2 C9 C8 176.6(2) . . . . ?
C6 N2 C9 C22 176.8(2) . . . . ?
B1 N2 C9 C22 -5.0(4) . . . . ?
C7 C8 C9 N2 1.5(3) . . . . ?
C17 C8 C9 N2 -178.1(3) . . . . ?
C7 C8 C9 C22 -176.8(3) . . . . ?
C17 C8 C9 C22 3.6(5) . . . . ?
C2 C3 C10 C2 -0.5(3) . . . 5_656 ?
C4 C3 C10 C2 -178.0(2) . . . 5_656 ?
C6 C7 C11 C12 0.3(5) . . . . ?
C8 C7 C11 C12 -179.2(3) . . . . ?
C6 C7 C11 C16 179.6(3) . . . . ?
C8 C7 C11 C16 0.1(2) . . . . ?
C16 C11 C12 C13 1.1(3) . . . . ?
C7 C11 C12 C13 -179.6(2) . . . . ?
C11 C12 C13 C14 -0.2(3) . . . . ?
C11 C12 C13 C37 -179.6(2) . . . . ?
C12 C13 C14 C15 0.5(4) . . . . ?
C37 C13 C14 C15 179.9(2) . . . . ?
C13 C14 C15 C16 -1.6(3) . . . . ?
C13 C14 C15 C20 178.5(2) . . . . ?
C14 C15 C16 C17 179.3(2) . . . . ?
C20 C15 C16 C17 -0.8(3) . . . . ?
C14 C15 C16 C11 2.6(3) . . . . ?
C20 C15 C16 C11 -177.5(2) . . . . ?
C12 C11 C16 C15 -2.4(3) . . . . ?
C7 C11 C16 C15 178.1(2) . . . . ?
C12 C11 C16 C17 -179.3(2) . . . . ?
C7 C11 C16 C17 1.2(3) . . . . ?
C15 C16 C17 C18 0.5(4) . . . . ?
C11 C16 C17 C18 177.5(2) . . . . ?
C15 C16 C17 C8 -178.9(2) . . . . ?
C11 C16 C17 C8 -1.9(3) . . . . ?
C9 C8 C17 C18 2.3(5) . . . . ?
C7 C8 C17 C18 -177.3(3) . . . . ?
C9 C8 C17 C16 -178.5(3) . . . . ?
C7 C8 C17 C16 1.9(3) . . . . ?
C16 C17 C18 C19 -0.1(4) . . . . ?
C8 C17 C18 C19 179.1(2) . . . . ?
C17 C18 C19 C20 0.1(4) . . . . ?
C17 C18 C19 C41 -178.2(2) . . . . ?
C18 C19 C20 C15 -0.5(4) . . . . ?
C41 C19 C20 C15 177.8(2) . . . . ?
C16 C15 C20 C19 0.8(3) . . . . ?
C14 C15 C20 C19 -179.3(2) . . . . ?
C4 C5 C23 C28 -85.0(3) . . . . ?
C6 C5 C23 C28 95.4(3) . . . . ?
C4 C5 C23 C24 88.2(3) . . . . ?
C6 C5 C23 C24 -91.4(3) . . . . ?
C28 C23 C24 C25 1.3(3) . . . . ?
C5 C23 C24 C25 -172.0(2) . . . . ?
C23 C24 C25 C26 -1.8(3) . . . . ?
C23 C24 C25 C29 175.1(2) . . . . ?
C24 C25 C26 C27 0.8(3) . . . . ?
C29 C25 C26 C27 -176.1(2) . . . . ?
C25 C26 C27 C28 0.7(4) . . . . ?
C25 C26 C27 C33 174.2(2) . . . . ?
C24 C23 C28 C27 0.2(3) . . . . ?
C5 C23 C28 C27 173.3(2) . . . . ?
C26 C27 C28 C23 -1.2(3) . . . . ?
C33 C27 C28 C23 -174.8(2) . . . . ?
C26 C25 C29 C31 -18.3(5) . . . . ?
C24 C25 C29 C31 165.0(5) . . . . ?
C26 C25 C29 C131 143.0(6) . . . . ?
C24 C25 C29 C131 -33.8(6) . . . . ?
C26 C25 C29 C130 -89.3(5) . . . . ?
C24 C25 C29 C130 94.0(5) . . . . ?
C26 C25 C29 C30 106.7(4) . . . . ?
C24 C25 C29 C30 -70.0(4) . . . . ?
C26 C25 C29 C32 -138.3(3) . . . . ?
C24 C25 C29 C32 45.0(4) . . . . ?
C26 C25 C29 C132 24.8(6) . . . . ?
C24 C25 C29 C132 -152.0(6) . . . . ?
C26 C27 C33 C34 142.9(2) . . . . ?
C28 C27 C33 C34 -43.8(3) . . . . ?
C26 C27 C33 C36 21.4(3) . . . . ?
C28 C27 C33 C36 -165.3(2) . . . . ?
C26 C27 C33 C35 -97.1(3) . . . . ?
C28 C27 C33 C35 76.3(3) . . . . ?
C14 C13 C37 C40 -5.9(4) . . . . ?
C12 C13 C37 C40 173.5(2) . . . . ?
C14 C13 C37 C38 121.4(3) . . . . ?
C12 C13 C37 C38 -59.2(3) . . . . ?
C14 C13 C37 C39 -122.2(3) . . . . ?
C12 C13 C37 C39 57.2(3) . . . . ?
C20 C19 C41 C143 -177.6(12) . . . . ?
C18 C19 C41 C143 0.7(13) . . . . ?
C20 C19 C41 C43 2.7(4) . . . . ?
C18 C19 C41 C43 -179.0(3) . . . . ?
C20 C19 C41 C42 125.0(3) . . . . ?
C18 C19 C41 C42 -56.7(3) . . . . ?
C20 C19 C41 C44 -116.9(3) . . . . ?
C18 C19 C41 C44 61.4(3) . . . . ?
C20 C19 C41 C144 62.0(12) . . . . ?
C18 C19 C41 C144 -119.6(11) . . . . ?
C20 C19 C41 C142 -52.3(10) . . . . ?
C18 C19 C41 C142 126.0(10) . . . . ?
C9 N2 B1 F1 60.9(3) . . . . ?
C6 N2 B1 F1 -121.2(2) . . . . ?
C9 N2 B1 F2 -60.6(3) . . . . ?
C6 N2 B1 F2 117.3(2) . . . . ?
C9 N2 B1 N1 -179.1(2) . . . . ?
C6 N2 B1 N1 -1.2(3) . . . . ?
C1 N1 B1 F1 -56.3(3) . . . . ?
C4 N1 B1 F1 121.2(2) . . . . ?
C1 N1 B1 F2 62.7(3) . . . . ?
C4 N1 B1 F2 -119.7(2) . . . . ?
C1 N1 B1 N2 -178.24(19) . . . . ?
C4 N1 B1 N2 -0.7(3) . . . . ?

#==============================================================================

#==============================================================================
# Additional structures and associated data_? identifiers
# should be added at this point if there is more than one 
# structure analysis in the CIF.

_shelx_res_file                  
;
TITL 290727_4
    shelxl.res
    created by SHELXL-2016/6 at 17:45:27 on 01-Aug-2017
CELL  1.54187 40.90060 9.57343 23.37844 90.000 109.513 90.000
ZERR  4 0.00310 0.00076 0.00189 0.000 0.008 0.000
LATT 7
SYMM    -X,    +Y, 1/2-Z
SFAC C H B F N CL
UNIT 368 432 8 16 16 32
L.S. 5
FMAP 2
PLAN -10
WPDB -2
BOND $H
CONF
LIST 4
TEMP -173.0
ACTA
DFIX 1.54 0.02 C29 C30 C29 C31 C29 C32 C29 C130 C29 C131 C29 C132 =
 C41 C42 C41 C43 C41 C44 C41 C142 C41 C143 C41 C144
DANG 2.49 0.04 C30 C31 C31 C32 C32 C30 C130 C131 C131 C132 C132 C130 =
 C42 C43 C43 C44 C44 C42 C142 C143 C143 C144 C144 C142
ISOR 0.1 0.2 C29 > C132 C41 > C144
DELU 0.02 C29 > C132 C41 > C144
SIMU 0.04 0.08 C29 > C132 C41 > C144
SIZE 0.200 0.060 0.030
ABIN
REM HTAB
HTAB
WGHT    0.096500
FVAR       0.35223   0.63622   0.82493
F1    4    0.548835    0.211808    0.731514    11.00000    0.07486    0.07717 =
         0.04583   -0.00822    0.02544   -0.00789
F2    4    0.588307    0.041284    0.737375    11.00000    0.07987    0.06549 =
         0.04019    0.00813    0.00912   -0.00404
N1    5    0.549094    0.104352    0.638806    11.00000    0.06512    0.05375 =
         0.03323    0.00404    0.01720   -0.00351
N2    5    0.597173    0.262083    0.696863    11.00000    0.06619    0.06326 =
         0.03604   -0.00006    0.01874   -0.00761
C1    1    0.522842    0.012713    0.626198    11.00000    0.06407    0.05526 =
         0.03713    0.00145    0.01659   -0.00052
C2    1    0.508626   -0.005973    0.561443    11.00000    0.06392    0.05456 =
         0.03493    0.00328    0.01748    0.00095
C3    1    0.527926    0.082653    0.535069    11.00000    0.06263    0.05027 =
         0.03793    0.00077    0.01625   -0.00033
C4    1    0.553532    0.152891    0.584745    11.00000    0.06181    0.05391 =
         0.03462    0.00273    0.01810    0.00328
C5    1    0.578835    0.250520    0.586342    11.00000    0.05993    0.05057 =
         0.03681    0.00165    0.01752    0.00288
C6    1    0.601226    0.304593    0.641520    11.00000    0.06535    0.05557 =
         0.03216    0.00335    0.01928   -0.00048
C7    1    0.629260    0.398657    0.655939    11.00000    0.06297    0.05311 =
         0.03841    0.00340    0.01767   -0.00133
C8    1    0.641508    0.411227    0.720273    11.00000    0.06598    0.06162 =
         0.04057    0.00038    0.01753   -0.00643
C9    1    0.621444    0.329476    0.744101    11.00000    0.06661    0.06954 =
         0.03716   -0.00020    0.01416   -0.01191
C10   1    0.518918    0.088976    0.472032    11.00000    0.06416    0.05478 =
         0.03634    0.00357    0.01899    0.00046
AFIX  43
H10   2    0.531049    0.147229    0.453004    11.00000   -1.20000
AFIX   0
C11   1    0.650674    0.488851    0.631617    11.00000    0.06362    0.05175 =
         0.04013    0.00211    0.01796    0.00432
C12   1    0.652407    0.525012    0.575286    11.00000    0.06538    0.05697 =
         0.04244    0.00716    0.02043    0.00451
AFIX  43
H12   2    0.636270    0.486489    0.539506    11.00000   -1.20000
AFIX   0
C13   1    0.678335    0.619841    0.570901    11.00000    0.06731    0.06092 =
         0.04798    0.00556    0.02400    0.00059
C14   1    0.701839    0.676597    0.622784    11.00000    0.07179    0.06137 =
         0.05352    0.00848    0.02863    0.00066
AFIX  43
H14   2    0.718812    0.740134    0.618883    11.00000   -1.20000
AFIX   0
C15   1    0.701440    0.643175    0.681447    11.00000    0.06704    0.05294 =
         0.04763    0.00052    0.02160    0.00350
C16   1    0.675039    0.551307    0.683534    11.00000    0.06493    0.05078 =
         0.04646    0.00159    0.02371   -0.00107
C17   1    0.671544    0.507073    0.738821    11.00000    0.07139    0.05752 =
         0.03843    0.00265    0.01908   -0.00378
C18   1    0.694259    0.555140    0.792291    11.00000    0.07235    0.06336 =
         0.04251    0.00238    0.02030   -0.00984
AFIX  43
H18   2    0.691998    0.525799    0.829609    11.00000   -1.20000
AFIX   0
C19   1    0.721528    0.649648    0.792575    11.00000    0.06562    0.05909 =
         0.05093    0.00191    0.01930   -0.00214
C20   1    0.724563    0.691984    0.738021    11.00000    0.06595    0.05852 =
         0.05224    0.00265    0.02086   -0.00633
AFIX  43
H20   2    0.742521    0.755197    0.738303    11.00000   -1.20000
AFIX   0
C21   1    0.510718   -0.053971    0.673070    11.00000    0.07796    0.07148 =
         0.03712    0.00463    0.01745   -0.01041
AFIX 123
H21A  2    0.491319   -0.116870    0.653340    10.50000   -1.50000
H21B  2    0.529777   -0.107348    0.701285    10.50000   -1.50000
H21C  2    0.503078    0.018419    0.695434    10.50000   -1.50000
H21D  2    0.524797   -0.020330    0.713366    10.50000   -1.50000
H21E  2    0.486339   -0.029852    0.665421    10.50000   -1.50000
H21F  2    0.513038   -0.155619    0.671272    10.50000   -1.50000
AFIX   0
C22   1    0.623235    0.314258    0.808042    11.00000    0.08597    0.09072 =
         0.04004   -0.00308    0.01964   -0.02039
AFIX 123
H22A  2    0.642357    0.371082    0.834098    10.50000   -1.50000
H22B  2    0.601350    0.345623    0.812277    10.50000   -1.50000
H22C  2    0.627185    0.215985    0.820113    10.50000   -1.50000
H22D  2    0.604904    0.250711    0.810228    10.50000   -1.50000
H22E  2    0.645911    0.276170    0.832048    10.50000   -1.50000
H22F  2    0.620076    0.405808    0.824212    10.50000   -1.50000
AFIX   0
C23   1    0.581509    0.297990    0.527168    11.00000    0.06071    0.05016 =
         0.03521   -0.00143    0.01516   -0.00271
C24   1    0.561484    0.411121    0.497417    11.00000    0.06079    0.05344 =
         0.04540    0.00037    0.02142    0.00127
AFIX  43
H24   2    0.548769    0.463842    0.517292    11.00000   -1.20000
AFIX   0
C25   1    0.559937    0.447558    0.438932    11.00000    0.06148    0.05595 =
         0.04362    0.00945    0.02054    0.00463
C26   1    0.579649    0.370329    0.412067    11.00000    0.06976    0.05997 =
         0.03642    0.00346    0.02003    0.00103
AFIX  43
H26   2    0.578963    0.395226    0.372347    11.00000   -1.20000
AFIX   0
C27   1    0.600425    0.257826    0.440682    11.00000    0.06949    0.05450 =
         0.03788   -0.00020    0.01981    0.00271
C28   1    0.600732    0.222164    0.498799    11.00000    0.06336    0.05380 =
         0.04134    0.00428    0.01920    0.00602
AFIX  43
H28   2    0.614260    0.145055    0.519218    11.00000   -1.20000
AFIX   0
C29   1    0.535386    0.565597    0.404745    11.00000    0.08480    0.07397 =
         0.06977    0.02335    0.03787    0.02420
PART 1
C30   1    0.497273    0.510350    0.388566    21.00000    0.08719    0.13061 =
         0.08370    0.04339    0.02888    0.04206
AFIX 133
H30A  2    0.480992    0.587998    0.374010    21.00000   -1.50000
H30B  2    0.494127    0.469411    0.424797    21.00000   -1.50000
H30C  2    0.492880    0.439114    0.356779    21.00000   -1.50000
AFIX   0
C31   1    0.542170    0.619566    0.350795    21.00000    0.11439    0.10926 =
         0.09033    0.06174    0.05357    0.04000
AFIX 133
H31A  2    0.565465    0.660396    0.363012    21.00000   -1.50000
H31B  2    0.524963    0.691281    0.331268    21.00000   -1.50000
H31C  2    0.540596    0.542938    0.322202    21.00000   -1.50000
AFIX   0
C32   1    0.539291    0.691630    0.449852    21.00000    0.13746    0.06708 =
         0.12205    0.03476    0.07429    0.04089
AFIX 133
H32A  2    0.563776    0.718314    0.466902    21.00000   -1.50000
H32B  2    0.530808    0.663772    0.482728    21.00000   -1.50000
H32C  2    0.525718    0.771220    0.427991    21.00000   -1.50000
AFIX   0
PART 2
C130  1    0.554310    0.702043    0.413602   -21.00000    0.11669    0.04972 =
         0.11330    0.01706    0.05682    0.00476
AFIX 133
H13A  2    0.538022    0.776831    0.394193   -21.00000   -1.50000
H13B  2    0.572627    0.697162    0.395309   -21.00000   -1.50000
H13C  2    0.564669    0.721455    0.457101   -21.00000   -1.50000
AFIX   0
C131  1    0.503146    0.570463    0.420236   -21.00000    0.07268    0.08490 =
         0.05853    0.02183    0.02734    0.02510
AFIX 133
H13D  2    0.507819    0.616657    0.459572   -21.00000   -1.50000
H13E  2    0.494918    0.475138    0.422455   -21.00000   -1.50000
H13F  2    0.485355    0.622815    0.388936   -21.00000   -1.50000
AFIX   0
C132  1    0.524206    0.536282    0.332807   -21.00000    0.09171    0.09901 =
         0.04870    0.02525    0.02043    0.03288
AFIX 133
H13G  2    0.510485    0.450234    0.322891   -21.00000   -1.50000
H13H  2    0.545038    0.526120    0.321320   -21.00000   -1.50000
H13I  2    0.510305    0.614686    0.310510   -21.00000   -1.50000
AFIX   0
PART 0
C33   1    0.619438    0.165163    0.407389    11.00000    0.08795    0.06260 =
         0.04691   -0.00001    0.03043    0.01242
C34   1    0.655023    0.122070    0.450541    11.00000    0.09121    0.06830 =
         0.06237    0.00818    0.03534    0.02175
AFIX 133
H34A  2    0.668693    0.205752    0.467177    11.00000   -1.50000
H34B  2    0.667020    0.066497    0.428431    11.00000   -1.50000
H34C  2    0.652225    0.066268    0.483745    11.00000   -1.50000
AFIX   0
C35   1    0.596164    0.035458    0.384502    11.00000    0.11886    0.07875 =
         0.06393   -0.02235    0.03454    0.00747
AFIX 133
H35A  2    0.594131   -0.016501    0.419276    11.00000   -1.50000
H35B  2    0.606534   -0.024736    0.361284    11.00000   -1.50000
H35C  2    0.573085    0.065459    0.358449    11.00000   -1.50000
AFIX   0
C36   1    0.624265    0.238462    0.352541    11.00000    0.10966    0.09282 =
         0.05895    0.01086    0.04903    0.02666
AFIX 133
H36A  2    0.601550    0.254272    0.321597    11.00000   -1.50000
H36B  2    0.638426    0.179724    0.335650    11.00000   -1.50000
H36C  2    0.635908    0.328301    0.365273    11.00000   -1.50000
AFIX   0
C37   1    0.679096    0.657508    0.507577    11.00000    0.09027    0.07244 =
         0.04749    0.00409    0.02970   -0.00574
C38   1    0.684061    0.527634    0.475056    11.00000    0.17715    0.09317 =
         0.06766    0.01395    0.07543    0.03397
AFIX 133
H38A  2    0.681365    0.550668    0.432879    11.00000   -1.50000
H38B  2    0.666698    0.457780    0.475825    11.00000   -1.50000
H38C  2    0.707351    0.489947    0.495302    11.00000   -1.50000
AFIX   0
C39   1    0.642729    0.719049    0.470868    11.00000    0.11743    0.07884 =
         0.05167    0.01188    0.02873    0.00492
AFIX 133
H39A  2    0.636837    0.793606    0.494456    11.00000   -1.50000
H39B  2    0.625217    0.645038    0.462817    11.00000   -1.50000
H39C  2    0.643333    0.757087    0.432316    11.00000   -1.50000
AFIX   0
C40   1    0.704841    0.769904    0.508531    11.00000    0.11959    0.11444 =
         0.06668    0.01784    0.04716   -0.01985
AFIX 133
H40A  2    0.699401    0.854173    0.527397    11.00000   -1.50000
H40B  2    0.703687    0.791147    0.466895    11.00000   -1.50000
H40C  2    0.728249    0.737802    0.531925    11.00000   -1.50000
AFIX   0
C41   1    0.746921    0.696895    0.853901    11.00000    0.07377    0.07490 =
         0.04672   -0.00478    0.01504   -0.01494
PART 1
C42   1    0.727233    0.764524    0.891987    31.00000    0.08480    0.08239 =
         0.05167   -0.01551    0.02822   -0.02313
AFIX 133
H42A  2    0.714117    0.845113    0.870168    31.00000   -1.50000
H42B  2    0.743767    0.795422    0.930868    31.00000   -1.50000
H42C  2    0.711200    0.696369    0.899328    31.00000   -1.50000
AFIX   0
C43   1    0.773869    0.798257    0.847254    31.00000    0.07154    0.08354 =
         0.06384   -0.01062    0.02095   -0.02142
AFIX 133
H43A  2    0.788682    0.750803    0.827928    31.00000   -1.50000
H43B  2    0.788119    0.832043    0.887418    31.00000   -1.50000
H43C  2    0.762239    0.877497    0.822114    31.00000   -1.50000
AFIX   0
C44   1    0.765567    0.566210    0.887314    31.00000    0.07151    0.08594 =
         0.06198    0.00734   -0.00058   -0.01391
AFIX 133
H44A  2    0.748725    0.504504    0.896110    31.00000   -1.50000
H44B  2    0.783361    0.593950    0.925411    31.00000   -1.50000
H44C  2    0.776512    0.516794    0.861742    31.00000   -1.50000
AFIX   0
PART 2
C142  1    0.786595    0.667575    0.858152   -31.00000    0.08864    0.20959 =
         0.09619    0.04330    0.01704   -0.04716
AFIX 133
H14E  2    0.802055    0.685145    0.899675   -31.00000   -1.50000
H14F  2    0.792817    0.729664    0.830078   -31.00000   -1.50000
H14G  2    0.788962    0.570146    0.847279   -31.00000   -1.50000
AFIX   0
C143  1    0.745543    0.650024    0.913719   -31.00000    0.20203    0.09545 =
         0.09787    0.00808    0.08901   -0.03139
AFIX 133
H14H  2    0.723436    0.678753    0.917824   -31.00000   -1.50000
H14I  2    0.764726    0.692390    0.946274   -31.00000   -1.50000
H14J  2    0.747560    0.548052    0.916468   -31.00000   -1.50000
AFIX   0
C144  1    0.743702    0.859498    0.856197   -31.00000    0.23419    0.09363 =
         0.07508    0.00673    0.00895   -0.04754
AFIX 133
H14K  2    0.722099    0.883839    0.863289   -31.00000   -1.50000
H14L  2    0.743521    0.899645    0.817532   -31.00000   -1.50000
H14M  2    0.763471    0.896854    0.889209   -31.00000   -1.50000
AFIX   0
PART 0
B1    3    0.570919    0.155193    0.703604    11.00000    0.06969    0.05575 =
         0.03440   -0.00036    0.01981    0.00203
HKLF 4


REM  290727_4
REM R1 =  0.0615 for    4786 Fo > 4sig(Fo)  and  0.0878 for all    7788 data
REM    498 parameters refined using    276 restraints

END

WGHT      0.0966      0.0000

REM Instructions for potential hydrogen bonds
HTAB C21 F1
HTAB C21 F2
HTAB C22 F1
HTAB C22 F2

REM Highest difference peak  0.402,  deepest hole -0.237,  1-sigma level  0.040
Q1    1   0.7271  0.5867  0.5170  11.00000  0.05    0.40
Q2    1   0.6763  0.7682  0.4907  11.00000  0.05    0.23
Q3    1   0.8162  0.5836  0.8703  11.00000  0.05    0.20
Q4    1   0.7532  0.7433  0.7246  11.00000  0.05    0.19
Q5    1   0.4902  0.0242  0.6798  11.00000  0.05    0.17
Q6    1   0.6951  0.4677  0.7590  11.00000  0.05    0.16
Q7    1   0.0704  0.7757  0.1109  11.00000  0.05    0.16
Q8    1   0.5110  0.0379  0.5304  11.00000  0.05    0.16
Q9    1   0.5159  0.7450  0.4207  11.00000  0.05    0.15
Q10   1   0.5239  0.1638  0.6334  11.00000  0.05    0.15
;

_shelx_res_checksum              54570

_shelx_fab_file                  
;
    4    0    0   -179.40      0.00
    6    0    0    -68.44      0.00
    8    0    0   -131.99      0.00
   10    0    0     72.40      0.00
   12    0    0     12.90      0.00
   14    0    0     43.51      0.00
   16    0    0     51.86      0.00
   18    0    0    -18.79      0.00
   20    0    0    -15.88      0.00
   22    0    0    -50.61      0.00
   24    0    0     -5.70      0.00
   26    0    0     22.13      0.00
   28    0    0     10.27      0.00
   30    0    0     16.32      0.00
   32    0    0     -5.00      0.00
   34    0    0     -7.37      0.00
   36    0    0     -5.77      0.00
   38    0    0     -7.40      0.00
   40    0    0      3.58      0.00
   42    0    0      2.74      0.00
   44    0    0      1.54      0.00
   46    0    0      2.34      0.00
    1    1    0    -72.68      0.00
    3    1    0    199.61      0.00
    5    1    0    -66.52      0.00
    7    1    0    -69.79      0.00
    9    1    0    -27.23      0.00
   11    1    0    -23.10      0.00
   13    1    0     64.45      0.00
   15    1    0     10.05      0.00
   17    1    0      6.80      0.00
   19    1    0     -7.63      0.00
   21    1    0    -16.09      0.00
   23    1    0      2.43      0.00
   25    1    0    -15.15      0.00
   27    1    0      5.45      0.00
   29    1    0     11.13      0.00
   31    1    0      3.17      0.00
   33    1    0      3.96      0.00
   35    1    0     -8.48      0.00
   37    1    0     -2.81      0.00
   39    1    0     -0.95      0.00
   41    1    0     -0.72      0.00
   43    1    0      3.35      0.00
   45    1    0     -0.31      0.00
    0    2    0    -45.87      0.00
    2    2    0    -79.95      0.00
    4    2    0     -7.50      0.00
    6    2    0    150.23      0.00
    8    2    0     31.77      0.00
   10    2    0    -52.30      0.00
   12    2    0    -12.84      0.00
   14    2    0    -36.07      0.00
   16    2    0      7.34      0.00
   18    2    0     10.64      0.00
   20    2    0     15.19      0.00
   22    2    0     15.18      0.00
   24    2    0     -7.89      0.00
   26    2    0     -4.69      0.00
   28    2    0    -14.13      0.00
   30    2    0     -3.29      0.00
   32    2    0      7.15      0.00
   34    2    0      6.97      0.00
   36    2    0      4.19      0.00
   38    2    0     -3.56      0.00
   40    2    0     -1.69      0.00
   42    2    0     -1.21      0.00
   44    2    0      0.58      0.00
    1    3    0    -32.99      0.00
    3    3    0    -14.42      0.00
    5    3    0     10.04      0.00
    7    3    0     -0.81      0.00
    9    3    0     91.19      0.00
   11    3    0      4.40      0.00
   13    3    0    -63.68      0.00
   15    3    0    -15.81      0.00
   17    3    0     -9.74      0.00
   19    3    0     23.26      0.00
   21    3    0     13.03      0.00
   23    3    0      5.54      0.00
   25    3    0      6.36      0.00
   27    3    0    -11.01      0.00
   29    3    0     -7.06      0.00
   31    3    0     -6.23      0.00
   33    3    0     -1.94      0.00
   35    3    0      8.78      0.00
   37    3    0      6.14      0.00
   39    3    0      0.93      0.00
   41    3    0     -2.17      0.00
   43    3    0     -2.46      0.00
    0    4    0     -2.16      0.00
    2    4    0      4.62      0.00
    4    4    0     -4.18      0.00
    6    4    0      3.32      0.00
    8    4    0    -10.20      0.00
   10    4    0    -17.83      0.00
   12    4    0     40.63      0.00
   14    4    0     16.38      0.00
   16    4    0    -31.22      0.00
   18    4    0    -13.98      0.00
   20    4    0     -5.04      0.00
   22    4    0     13.62      0.00
   24    4    0      9.67      0.00
   26    4    0      0.06      0.00
   28    4    0      5.08      0.00
   30    4    0     -7.21      0.00
   32    4    0     -2.81      0.00
   34    4    0     -3.30      0.00
   36    4    0     -2.94      0.00
   38    4    0      5.62      0.00
   40    4    0      2.65      0.00
   42    4    0      0.81      0.00
    1    5    0     12.01      0.00
    3    5    0      1.30      0.00
    5    5    0    -16.34      0.00
    7    5    0     -3.90      0.00
    9    5    0      6.44      0.00
   11    5    0      4.65      0.00
   13    5    0    -10.48      0.00
   15    5    0     12.87      0.00
   17    5    0      9.57      0.00
   19    5    0    -20.90      0.00
   21    5    0     -5.96      0.00
   23    5    0      0.61      0.00
   25    5    0     10.00      0.00
   27    5    0      5.79      0.00
   29    5    0     -1.99      0.00
   31    5    0      0.84      0.00
   33    5    0     -4.92      0.00
   35    5    0      0.09      0.00
   37    5    0     -1.12      0.00
   39    5    0     -1.02      0.00
   41    5    0      1.54      0.00
    0    6    0     -8.04      0.00
    2    6    0     -5.43      0.00
    4    6    0      6.18      0.00
    6    6    0      7.99      0.00
    8    6    0      0.60      0.00
   10    6    0     -3.17      0.00
   12    6    0      1.28      0.00
   14    6    0     -1.60      0.00
   16    6    0    -11.87      0.00
   18    6    0      4.55      0.00
   20    6    0     10.89      0.00
   22    6    0     -3.83      0.00
   24    6    0     -1.18      0.00
   26    6    0     -0.06      0.00
   28    6    0      0.16      0.00
   30    6    0     -0.84      0.00
   32    6    0     -0.84      0.00
   34    6    0      1.14      0.00
   36    6    0      0.57      0.00
   38    6    0      0.60      0.00
    1    7    0     -4.35      0.00
    3    7    0     -2.71      0.00
    5    7    0      6.82      0.00
    7    7    0      1.99      0.00
    9    7    0      4.75      0.00
   11    7    0     -3.38      0.00
   13    7    0     -7.67      0.00
   15    7    0      0.82      0.00
   17    7    0      1.97      0.00
   19    7    0     -1.32      0.00
   21    7    0      3.02      0.00
   23    7    0      6.61      0.00
   25    7    0     -2.89      0.00
   27    7    0     -4.97      0.00
   29    7    0      0.47      0.00
   31    7    0     -0.69      0.00
   33    7    0      1.01      0.00
   35    7    0     -0.04      0.00
    0    8    0      1.39      0.00
    2    8    0      3.56      0.00
    4    8    0     -3.23      0.00
    6    8    0     -3.91      0.00
    8    8    0      2.20      0.00
   10    8    0     -1.52      0.00
   12    8    0      1.83      0.00
   14    8    0      0.42      0.00
   16    8    0     -1.58      0.00
   18    8    0      3.94      0.00
   20    8    0      1.44      0.00
   22    8    0     -3.77      0.00
   24    8    0     -2.62      0.00
   26    8    0      3.24      0.00
   28    8    0     -0.70      0.00
   30    8    0     -1.04      0.00
   32    8    0      1.40      0.00
    1    9    0      2.51      0.00
    3    9    0      1.14      0.00
    5    9    0      1.18      0.00
    7    9    0     -4.74      0.00
    9    9    0     -6.26      0.00
   11    9    0      2.66      0.00
   13    9    0      2.64      0.00
   15    9    0      4.68      0.00
   17    9    0      1.21      0.00
   19    9    0     -3.19      0.00
   21    9    0     -0.64      0.00
   23    9    0     -0.86      0.00
   25    9    0     -3.63      0.00
   27    9    0     -0.05      0.00
   29    9    0      3.55      0.00
    4   10    0     -1.71      0.00
    6   10    0     -1.00      0.00
    8   10    0      2.73      0.00
   10   10    0     -0.90      0.00
   12   10    0     -2.61      0.00
   14   10    0      0.92      0.00
   16   10    0      1.50      0.00
   18   10    0      2.12      0.00
   20   10    0     -0.09      0.00
   22   10    0     -3.38      0.00
    7   11    0     -0.51      0.00
    9   11    0      0.11      0.00
   11   11    0      1.35      0.00
   13   11    0     -0.36      0.00
  -45    1    1      0.11      0.00
  -43    1    1      2.51      0.00
  -41    1    1      0.21      0.00
  -39    1    1      2.76      0.00
  -37    1    1      1.68      0.00
  -35    1    1     -7.39      0.00
  -33    1    1     -4.67      0.00
  -31    1    1     -7.63      0.00
  -29    1    1      2.59      0.00
  -27    1    1     18.74      0.00
  -25    1    1      7.84      0.00
  -23    1    1     13.66      0.00
  -21    1    1    -32.92      0.00
  -19    1    1    -32.24      0.00
  -17    1    1      1.02      0.00
  -15    1    1    -10.52      0.00
  -13    1    1     65.66      0.00
  -11    1    1      8.86      0.00
   -9    1    1     63.03      0.00
   -7    1    1     10.17      0.00
   -5    1    1   -225.44      0.00
   -3    1    1    -68.06      0.00
   -1    1    1     20.07      0.00
    1    1    1    240.66      0.00
    3    1    1    157.54      0.00
    5    1    1   -139.92      0.00
    7    1    1    -74.58      0.00
    9    1    1    -80.16      0.00
   11    1    1     10.62      0.00
   13    1    1     30.03      0.00
   15    1    1     15.55      0.00
   17    1    1     51.48      0.00
   19    1    1     -5.22      0.00
   21    1    1    -21.72      0.00
   23    1    1    -28.41      0.00
   25    1    1    -16.62      0.00
   27    1    1     15.46      0.00
   29    1    1     13.34      0.00
   31    1    1     12.13      0.00
   33    1    1      1.42      0.00
   35    1    1     -9.45      0.00
   37    1    1     -5.37      0.00
   39    1    1     -3.00      0.00
   41    1    1     -1.34      0.00
   43    1    1      3.65      0.00
   45    1    1      1.13      0.00
  -46    2    1      1.68      0.00
  -44    2    1     -0.57      0.00
  -42    2    1      2.10      0.00
  -40    2    1      4.94      0.00
  -38    2    1     -6.03      0.00
  -36    2    1     -3.66      0.00
  -34    2    1     -7.59      0.00
  -32    2    1     -2.39      0.00
  -30    2    1     13.54      0.00
  -28    2    1      4.98      0.00
  -26    2    1     12.04      0.00
  -24    2    1     -9.49      0.00
  -22    2    1    -16.43      0.00
  -20    2    1      0.89      0.00
  -18    2    1    -34.58      0.00
  -16    2    1     13.96      0.00
  -14    2    1     21.08      0.00
  -12    2    1     59.01      0.00
  -10    2    1     58.69      0.00
   -8    2    1   -153.82      0.00
   -6    2    1    -40.52      0.00
   -4    2    1     13.03      0.00
   -2    2    1     30.27      0.00
    0    2    1     82.23      0.00
    2    2    1    -67.55      0.00
    4    2    1     89.78      0.00
    6    2    1     34.96      0.00
    8    2    1   -101.89      0.00
   10    2    1    -42.54      0.00
   12    2    1    -23.83      0.00
   14    2    1     62.59      0.00
   16    2    1     33.51      0.00
   18    2    1     -8.37      0.00
   20    2    1      0.27      0.00
   22    2    1    -21.91      0.00
   24    2    1     -7.51      0.00
   26    2    1     -7.23      0.00
   28    2    1     -0.14      0.00
   30    2    1     17.77      0.00
   32    2    1      5.69      0.00
   34    2    1      2.79      0.00
   36    2    1     -5.65      0.00
   38    2    1    -10.38      0.00
   40    2    1      1.22      0.00
   42    2    1      0.92      0.00
   44    2    1      1.37      0.00
  -45    3    1      0.78      0.00
  -43    3    1      4.65      0.00
  -41    3    1     -2.66      0.00
  -39    3    1     -4.40      0.00
  -37    3    1     -5.25      0.00
  -35    3    1     -3.49      0.00
  -33    3    1     11.11      0.00
  -31    3    1      7.04      0.00
  -29    3    1      8.25      0.00
  -27    3    1     -5.38      0.00
  -25    3    1    -10.74      0.00
  -23    3    1     -8.61      0.00
  -21    3    1    -18.17      0.00
  -19    3    1     11.49      0.00
  -17    3    1     19.96      0.00
  -15    3    1     37.85      0.00
  -13    3    1      8.46      0.00
  -11    3    1    -81.52      0.00
   -9    3    1    -22.35      0.00
   -7    3    1     37.83      0.00
   -5    3    1     24.57      0.00
   -3    3    1     32.52      0.00
   -1    3    1    -21.12      0.00
    1    3    1    -15.01      0.00
    3    3    1      1.21      0.00
    5    3    1    -55.33      0.00
    7    3    1     27.62      0.00
    9    3    1     51.58      0.00
   11    3    1    -16.16      0.00
   13    3    1    -12.63      0.00
   15    3    1    -20.87      0.00
   17    3    1     11.66      0.00
   19    3    1     13.86      0.00
   21    3    1     -3.80      0.00
   23    3    1      5.58      0.00
   25    3    1     -6.91      0.00
   27    3    1      0.42      0.00
   29    3    1     -4.87      0.00
   31    3    1     -3.19      0.00
   33    3    1      6.87      0.00
   35    3    1      0.90      0.00
   37    3    1      3.42      0.00
   39    3    1     -3.08      0.00
   41    3    1     -2.51      0.00
   43    3    1      1.50      0.00
  -44    4    1     -0.31      0.00
  -42    4    1     -1.73      0.00
  -40    4    1     -2.35      0.00
  -38    4    1     -2.76      0.00
  -36    4    1      4.25      0.00
  -34    4    1      5.57      0.00
  -32    4    1      4.65      0.00
  -30    4    1      0.08      0.00
  -28    4    1     -1.28      0.00
  -26    4    1     -7.65      0.00
  -24    4    1    -14.42      0.00
  -22    4    1      1.99      0.00
  -20    4    1      6.47      0.00
  -18    4    1     31.56      0.00
  -16    4    1      8.06      0.00
  -14    4    1    -40.16      0.00
  -12    4    1    -10.37      0.00
  -10    4    1      2.04      0.00
   -8    4    1     11.54      0.00
   -6    4    1     10.13      0.00
   -4    4    1     18.43      0.00
   -2    4    1      5.25      0.00
    0    4    1    -17.93      0.00
    2    4    1    -22.58      0.00
    4    4    1    -19.09      0.00
    6    4    1     23.26      0.00
    8    4    1     -7.00      0.00
   10    4    1     15.58      0.00
   12    4    1     26.37      0.00
   14    4    1    -24.12      0.00
   16    4    1    -12.27      0.00
   18    4    1     -9.26      0.00
   20    4    1     10.77      0.00
   22    4    1     13.07      0.00
   24    4    1     -0.22      0.00
   26    4    1      2.47      0.00
   28    4    1     -4.27      0.00
   30    4    1     -2.80      0.00
   32    4    1     -4.78      0.00
   34    4    1     -1.33      0.00
   36    4    1      3.37      0.00
   38    4    1      3.05      0.00
   40    4    1      1.72      0.00
   42    4    1     -2.27      0.00
  -41    5    1     -0.17      0.00
  -39    5    1      2.99      0.00
  -37    5    1      3.48      0.00
  -35    5    1     -0.90      0.00
  -33    5    1     -3.09      0.00
  -31    5    1      0.75      0.00
  -29    5    1     -5.00      0.00
  -27    5    1     -3.56      0.00
  -25    5    1      4.46      0.00
  -23    5    1      4.72      0.00
  -21    5    1     18.30      0.00
  -19    5    1     -3.14      0.00
  -17    5    1    -27.64      0.00
  -15    5    1     -5.41      0.00
  -13    5    1      9.40      0.00
  -11    5    1     10.77      0.00
   -9    5    1      4.92      0.00
   -7    5    1      0.77      0.00
   -5    5    1     -3.09      0.00
   -3    5    1    -11.59      0.00
   -1    5    1      0.52      0.00
    1    5    1     -0.05      0.00
    3    5    1      4.98      0.00
    5    5    1      2.52      0.00
    7    5    1     -2.05      0.00
    9    5    1      4.18      0.00
   11    5    1    -14.22      0.00
   13    5    1      2.34      0.00
   15    5    1     17.88      0.00
   17    5    1     -6.43      0.00
   19    5    1     -6.87      0.00
   21    5    1     -2.76      0.00
   23    5    1      2.56      0.00
   25    5    1      6.73      0.00
   27    5    1     -2.62      0.00
   29    5    1      0.04      0.00
   31    5    1      0.82      0.00
   33    5    1     -0.68      0.00
   35    5    1     -1.54      0.00
   37    5    1     -2.07      0.00
   39    5    1      0.15      0.00
   41    5    1      2.70      0.00
  -40    6    1     -0.21      0.00
  -38    6    1     -1.08      0.00
  -36    6    1     -0.77      0.00
  -34    6    1      3.08      0.00
  -32    6    1     -6.37      0.00
  -30    6    1     -4.66      0.00
  -28    6    1      0.73      0.00
  -26    6    1      3.48      0.00
  -24    6    1     17.25      0.00
  -22    6    1      1.17      0.00
  -20    6    1    -13.13      0.00
  -18    6    1     -6.23      0.00
  -16    6    1     -1.55      0.00
  -14    6    1      0.73      0.00
  -12    6    1     -0.45      0.00
  -10    6    1     10.36      0.00
   -8    6    1      5.35      0.00
   -6    6    1     -2.40      0.00
   -4    6    1    -11.14      0.00
   -2    6    1     -8.73      0.00
    0    6    1      6.40      0.00
    2    6    1      8.07      0.00
    4    6    1      5.63      0.00
    6    6    1     -7.05      0.00
    8    6    1     -3.25      0.00
   10    6    1      2.17      0.00
   12    6    1      4.61      0.00
   14    6    1     -3.68      0.00
   16    6    1     -5.32      0.00
   18    6    1      9.82      0.00
   20    6    1     -3.20      0.00
   22    6    1     -3.78      0.00
   24    6    1     -0.10      0.00
   26    6    1     -0.72      0.00
   28    6    1      5.65      0.00
   30    6    1     -1.53      0.00
   32    6    1     -1.33      0.00
   34    6    1      0.79      0.00
   36    6    1     -0.14      0.00
   38    6    1      1.09      0.00
  -37    7    1      1.85      0.00
  -35    7    1     -1.47      0.00
  -33    7    1     -1.32      0.00
  -31    7    1      0.87      0.00
  -29    7    1     -2.80      0.00
  -27    7    1      3.85      0.00
  -25    7    1     -0.54      0.00
  -23    7    1     -2.48      0.00
  -21    7    1      5.82      0.00
  -19    7    1      3.00      0.00
  -17    7    1     -4.29      0.00
  -15    7    1     -5.13      0.00
  -13    7    1      1.13      0.00
  -11    7    1      2.13      0.00
   -9    7    1     -1.59      0.00
   -7    7    1     -2.15      0.00
   -5    7    1      3.79      0.00
   -3    7    1      7.83      0.00
   -1    7    1     -3.40      0.00
    1    7    1     -8.51      0.00
    3    7    1     -4.94      0.00
    5    7    1      4.22      0.00
    7    7    1      8.27      0.00
    9    7    1      1.07      0.00
   11    7    1     -0.95      0.00
   13    7    1     -1.46      0.00
   15    7    1      1.07      0.00
   17    7    1     -6.50      0.00
   19    7    1     -7.00      0.00
   21    7    1      7.44      0.00
   23    7    1      3.53      0.00
   25    7    1      2.19      0.00
   27    7    1     -0.23      0.00
   29    7    1     -3.72      0.00
   31    7    1      1.67      0.00
   33    7    1     -1.13      0.00
   35    7    1     -0.02      0.00
  -32    8    1      0.15      0.00
  -30    8    1     -0.64      0.00
  -28    8    1     -1.90      0.00
  -26    8    1     -4.75      0.00
  -24    8    1      2.34      0.00
  -22    8    1      4.80      0.00
  -20    8    1     -0.15      0.00
  -18    8    1      3.01      0.00
  -16    8    1      2.18      0.00
  -14    8    1     -4.29      0.00
  -12    8    1     -5.33      0.00
  -10    8    1     -4.59      0.00
   -8    8    1      6.65      0.00
   -6    8    1      5.78      0.00
   -4    8    1     -0.55      0.00
   -2    8    1     -0.46      0.00
    0    8    1     -3.21      0.00
    2    8    1     -1.92      0.00
    4    8    1     -4.95      0.00
    6    8    1      0.92      0.00
    8    8    1      6.15      0.00
   10    8    1      6.05      0.00
   12    8    1      0.64      0.00
   14    8    1     -7.22      0.00
   16    8    1     -4.88      0.00
   18    8    1      1.97      0.00
   20    8    1     -1.26      0.00
   22    8    1     -0.02      0.00
   24    8    1      5.06      0.00
   26    8    1      2.07      0.00
   28    8    1      0.22      0.00
   30    8    1     -2.12      0.00
   32    8    1     -2.22      0.00
  -29    9    1     -1.58      0.00
  -27    9    1     -0.25      0.00
  -25    9    1      1.51      0.00
  -23    9    1     -2.14      0.00
  -21    9    1      2.64      0.00
  -19    9    1      3.38      0.00
  -17    9    1     -1.77      0.00
  -15    9    1     -2.14      0.00
  -13    9    1     -2.17      0.00
  -11    9    1      2.42      0.00
   -9    9    1      0.82      0.00
   -7    9    1     -1.00      0.00
   -5    9    1      1.85      0.00
   -3    9    1     -0.90      0.00
   -1    9    1     -1.55      0.00
    1    9    1     -0.37      0.00
    3    9    1     -0.17      0.00
    5    9    1      2.44      0.00
    7    9    1     -1.42      0.00
    9    9    1     -1.35      0.00
   11    9    1      0.86      0.00
   13    9    1      0.89      0.00
   15    9    1      1.80      0.00
   17    9    1     -3.74      0.00
   19    9    1     -0.66      0.00
   21    9    1      2.88      0.00
   23    9    1     -0.66      0.00
   25    9    1     -0.06      0.00
   27    9    1      0.42      0.00
  -22   10    1      0.85      0.00
  -20   10    1     -2.25      0.00
  -18   10    1     -1.00      0.00
  -16   10    1     -0.61      0.00
  -14   10    1      1.68      0.00
  -12   10    1      1.22      0.00
  -10   10    1      0.35      0.00
   -8   10    1     -0.13      0.00
   -6   10    1     -1.68      0.00
   -4   10    1     -0.83      0.00
    4   10    1      2.92      0.00
    6   10    1     -1.09      0.00
    8   10    1     -1.11      0.00
   10   10    1     -3.73      0.00
   12   10    1     -0.73      0.00
   14   10    1      1.33      0.00
   16   10    1      2.17      0.00
   18   10    1      2.44      0.00
   20   10    1     -2.06      0.00
   22   10    1     -0.55      0.00
  -13   11    1     -0.65      0.00
  -11   11    1     -1.35      0.00
   -9   11    1      0.07      0.00
    7   11    1     -0.07      0.00
    9   11    1      0.84      0.00
   11   11    1      0.71      0.00
   13   11    1     -1.37      0.00
  -46    0    2     -0.74      0.00
  -44    0    2      1.14      0.00
  -42    0    2     -2.14      0.00
  -40    0    2     -2.85      0.00
  -38    0    2      2.32      0.00
  -36    0    2     -4.72      0.00
  -34    0    2      6.87      0.00
  -32    0    2      5.26      0.00
  -30    0    2     -2.35      0.00
  -28    0    2     13.79      0.00
  -26    0    2    -25.74      0.00
  -24    0    2     -9.55      0.00
  -22    0    2     -3.99      0.00
  -20    0    2     11.86      0.00
  -18    0    2     61.47      0.00
  -16    0    2    -25.95      0.00
  -14    0    2     35.34      0.00
  -12    0    2    -63.85      0.00
  -10    0    2    -77.64      0.00
   -8    0    2     79.27      0.00
   -6    0    2   -181.36      0.00
   -4    0    2    213.98      0.00
   -2    0    2    285.51      0.00
    0    0    2   -191.70      0.00
    2    0    2   -157.93      0.00
    4    0    2   -164.75      0.00
    6    0    2     66.79      0.00
    8    0    2    133.56      0.00
   10    0    2     22.53      0.00
   12    0    2     37.95      0.00
   14    0    2    -21.60      0.00
   16    0    2    -25.16      0.00
   18    0    2    -39.83      0.00
   20    0    2    -27.65      0.00
   22    0    2     31.82      0.00
   24    0    2     31.53      0.00
   26    0    2     18.92      0.00
   28    0    2     -6.38      0.00
   30    0    2    -20.35      0.00
   32    0    2     -9.63      0.00
   34    0    2     -6.79      0.00
   36    0    2      4.09      0.00
   38    0    2     12.06      0.00
   40    0    2      2.11      0.00
   42    0    2      1.60      0.00
   44    0    2     -1.86      0.00
  -47    1    2     -0.43      0.00
  -45    1    2     -0.64      0.00
  -43    1    2     -2.22      0.00
  -41    1    2      1.30      0.00
  -39    1    2     -2.99      0.00
  -37    1    2      2.84      0.00
  -35    1    2      5.23      0.00
  -33    1    2     -1.45      0.00
  -31    1    2      7.33      0.00
  -29    1    2    -12.23      0.00
  -27    1    2     -8.12      0.00
  -25    1    2      4.34      0.00
  -23    1    2     -3.70      0.00
  -21    1    2     21.03      0.00
  -19    1    2     -4.81      0.00
  -17    1    2     19.22      0.00
  -15    1    2     -0.45      0.00
  -13    1    2    -45.80      0.00
  -11    1    2     25.99      0.00
   -9    1    2   -106.97      0.00
   -7    1    2     70.33      0.00
   -5    1    2    191.59      0.00
   -3    1    2   -152.88      0.00
   -1    1    2    -16.80      0.00
    1    1    2     37.23      0.00
    3    1    2    -58.63      0.00
    5    1    2      5.93      0.00
    7    1    2    -34.86      0.00
    9    1    2     48.86      0.00
   11    1    2     54.11      0.00
   13    1    2    -13.89      0.00
   15    1    2    -17.43      0.00
   17    1    2    -30.04      0.00
   19    1    2      3.21      0.00
   21    1    2      9.27      0.00
   23    1    2      0.85      0.00
   25    1    2     12.27      0.00
   27    1    2      3.12      0.00
   29    1    2      0.01      0.00
   31    1    2     -9.31      0.00
   33    1    2     -8.87      0.00
   35    1    2      4.17      0.00
   37    1    2      1.51      0.00
   39    1    2      4.30      0.00
   41    1    2      2.35      0.00
   43    1    2     -2.58      0.00
  -46    2    2      0.36      0.00
  -44    2    2     -1.22      0.00
  -42    2    2     -2.26      0.00
  -40    2    2      0.36      0.00
  -38    2    2      5.38      0.00
  -36    2    2      4.54      0.00
  -34    2    2      3.58      0.00
  -32    2    2    -10.73      0.00
  -30    2    2     -9.96      0.00
  -28    2    2     -5.05      0.00
  -26    2    2      4.52      0.00
  -24    2    2     15.58      0.00
  -22    2    2     11.69      0.00
  -20    2    2     10.06      0.00
  -18    2    2    -26.61      0.00
  -16    2    2    -19.47      0.00
  -14    2    2    -14.76      0.00
  -12    2    2    -35.24      0.00
  -10    2    2     78.75      0.00
   -8    2    2    108.44      0.00
   -6    2    2    -56.53      0.00
   -4    2    2   -111.63      0.00
   -2    2    2     -8.92      0.00
    0    2    2    -38.65      0.00
    2    2    2     63.87      0.00
    4    2    2    122.13      0.00
    6    2    2    -34.23      0.00
    8    2    2    -21.03      0.00
   10    2    2    -48.06      0.00
   12    2    2    -19.99      0.00
   14    2    2     22.86      0.00
   16    2    2      2.12      0.00
   18    2    2     27.03      0.00
   20    2    2     -0.60      0.00
   22    2    2     -8.87      0.00
   24    2    2     -9.28      0.00
   26    2    2    -13.84      0.00
   28    2    2      3.55      0.00
   30    2    2      8.00      0.00
   32    2    2      9.38      0.00
   34    2    2     -0.56      0.00
   36    2    2     -3.76      0.00
   38    2    2     -1.45      0.00
   40    2    2     -1.60      0.00
   42    2    2     -1.00      0.00
   44    2    2      0.40      0.00
  -45    3    2     -0.44      0.00
  -43    3    2      0.56      0.00
  -41    3    2      1.05      0.00
  -39    3    2      5.26      0.00
  -37    3    2      0.96      0.00
  -35    3    2     -6.70      0.00
  -33    3    2     -4.26      0.00
  -31    3    2     -5.78      0.00
  -29    3    2      3.08      0.00
  -27    3    2      6.86      0.00
  -25    3    2      4.24      0.00
  -23    3    2     11.82      0.00
  -21    3    2    -13.37      0.00
  -19    3    2     -3.04      0.00
  -17    3    2    -19.79      0.00
  -15    3    2    -39.61      0.00
  -13    3    2     58.67      0.00
  -11    3    2     53.00      0.00
   -9    3    2     -2.53      0.00
   -7    3    2    -50.87      0.00
   -5    3    2    -33.73      0.00
   -3    3    2     -6.60      0.00
   -1    3    2    -14.19      0.00
    1    3    2     73.15      0.00
    3    3    2    -12.04      0.00
    5    3    2     11.86      0.00
    7    3    2     47.89      0.00
    9    3    2    -56.32      0.00
   11    3    2    -29.35      0.00
   13    3    2    -18.49      0.00
   15    3    2     24.90      0.00
   17    3    2     34.62      0.00
   19    3    2     -6.18      0.00
   21    3    2      0.47      0.00
   23    3    2    -12.48      0.00
   25    3    2    -12.74      0.00
   27    3    2     -1.96      0.00
   29    3    2     -0.90      0.00
   31    3    2      7.76      0.00
   33    3    2     10.09      0.00
   35    3    2      2.35      0.00
   37    3    2     -3.52      0.00
   39    3    2     -5.90      0.00
   41    3    2     -1.58      0.00
   43    3    2      1.79      0.00
  -44    4    2      0.74      0.00
  -42    4    2      4.61      0.00
  -40    4    2      0.73      0.00
  -38    4    2     -7.52      0.00
  -36    4    2     -3.40      0.00
  -34    4    2     -4.65      0.00
  -32    4    2      5.41      0.00
  -30    4    2      9.18      0.00
  -28    4    2      6.23      0.00
  -26    4    2      7.57      0.00
  -24    4    2    -12.88      0.00
  -22    4    2     -9.96      0.00
  -20    4    2    -22.46      0.00
  -18    4    2    -17.10      0.00
  -16    4    2     48.19      0.00
  -14    4    2     40.90      0.00
  -12    4    2    -11.54      0.00
  -10    4    2    -34.84      0.00
   -8    4    2    -28.01      0.00
   -6    4    2      3.59      0.00
   -4    4    2      8.21      0.00
   -2    4    2     23.86      0.00
    0    4    2      8.61      0.00
    2    4    2     -2.95      0.00
    4    4    2     19.64      0.00
    6    4    2    -37.46      0.00
    8    4    2    -25.79      0.00
   10    4    2     31.38      0.00
   12    4    2      7.06      0.00
   14    4    2     -1.79      0.00
   16    4    2     -9.18      0.00
   18    4    2      1.99      0.00
   20    4    2     12.49      0.00
   22    4    2    -11.53      0.00
   24    4    2     -0.39      0.00
   26    4    2     -0.30      0.00
   28    4    2     -2.05      0.00
   30    4    2      4.67      0.00
   32    4    2     -2.69      0.00
   34    4    2      1.14      0.00
   36    4    2      1.96      0.00
   38    4    2     -0.57      0.00
   40    4    2      0.24      0.00
   42    4    2     -1.60      0.00
  -41    5    2     -3.05      0.00
  -39    5    2     -0.14      0.00
  -37    5    2     -3.15      0.00
  -35    5    2     -0.55      0.00
  -33    5    2      3.36      0.00
  -31    5    2      6.35      0.00
  -29    5    2     10.71      0.00
  -27    5    2     -0.36      0.00
  -25    5    2     -4.14      0.00
  -23    5    2    -24.16      0.00
  -21    5    2    -18.69      0.00
  -19    5    2     24.54      0.00
  -17    5    2     23.46      0.00
  -15    5    2      2.09      0.00
  -13    5    2     -9.58      0.00
  -11    5    2     -3.35      0.00
   -9    5    2    -11.65      0.00
   -7    5    2    -10.45      0.00
   -5    5    2      2.97      0.00
   -3    5    2     15.31      0.00
   -1    5    2     22.70      0.00
    1    5    2     -1.97      0.00
    3    5    2    -16.90      0.00
    5    5    2    -19.20      0.00
    7    5    2     12.64      0.00
    9    5    2      1.66      0.00
   11    5    2    -14.44      0.00
   13    5    2     19.16      0.00
   15    5    2      3.31      0.00
   17    5    2     -2.72      0.00
   19    5    2     -7.71      0.00
   21    5    2     -3.27      0.00
   23    5    2      8.27      0.00
   25    5    2     -3.86      0.00
   27    5    2      4.15      0.00
   29    5    2      0.94      0.00
   31    5    2     -1.96      0.00
   33    5    2      0.31      0.00
   35    5    2     -3.69      0.00
   37    5    2      1.35      0.00
   39    5    2      0.05      0.00
  -40    6    2     -0.33      0.00
  -38    6    2     -0.04      0.00
  -36    6    2      1.32      0.00
  -34    6    2      1.27      0.00
  -32    6    2      1.15      0.00
  -30    6    2      0.55      0.00
  -28    6    2      1.72      0.00
  -26    6    2     -8.22      0.00
  -24    6    2     -4.77      0.00
  -22    6    2     12.07      0.00
  -20    6    2      5.51      0.00
  -18    6    2     -7.21      0.00
  -16    6    2     -4.28      0.00
  -14    6    2      1.22      0.00
  -12    6    2     -2.79      0.00
  -10    6    2      0.24      0.00
   -8    6    2      5.40      0.00
   -6    6    2      3.42      0.00
   -4    6    2      0.54      0.00
   -2    6    2     -9.46      0.00
    0    6    2     -2.20      0.00
    2    6    2      5.84      0.00
    4    6    2      6.19      0.00
    6    6    2      0.05      0.00
    8    6    2    -11.83      0.00
   10    6    2      6.06      0.00
   12    6    2     -0.38      0.00
   14    6    2    -10.21      0.00
   16    6    2      8.80      0.00
   18    6    2      6.66      0.00
   20    6    2      0.81      0.00
   22    6    2     -3.92      0.00
   24    6    2     -3.66      0.00
   26    6    2      1.78      0.00
   28    6    2     -1.82      0.00
   30    6    2      2.04      0.00
   32    6    2      0.56      0.00
   34    6    2      0.76      0.00
   36    6    2     -1.22      0.00
   38    6    2     -1.21      0.00
  -37    7    2      1.02      0.00
  -35    7    2     -0.79      0.00
  -33    7    2      0.80      0.00
  -31    7    2     -0.87      0.00
  -29    7    2     -7.03      0.00
  -27    7    2     -0.41      0.00
  -25    7    2      9.14      0.00
  -23    7    2      7.67      0.00
  -21    7    2     -2.45      0.00
  -19    7    2     -4.46      0.00
  -17    7    2     -3.93      0.00
  -15    7    2     -8.10      0.00
  -13    7    2      3.62      0.00
  -11    7    2      4.39      0.00
   -9    7    2      5.35      0.00
   -7    7    2      3.65      0.00
   -5    7    2     -6.45      0.00
   -3    7    2     -2.89      0.00
   -1    7    2     -6.05      0.00
    1    7    2      2.68      0.00
    3    7    2      5.71      0.00
    5    7    2      2.37      0.00
    7    7    2      3.16      0.00
    9    7    2     -5.13      0.00
   11    7    2     -7.41      0.00
   13    7    2      3.32      0.00
   15    7    2      4.52      0.00
   17    7    2     -4.60      0.00
   19    7    2      2.44      0.00
   21    7    2      5.14      0.00
   23    7    2     -1.15      0.00
   25    7    2     -3.17      0.00
   27    7    2     -2.29      0.00
   29    7    2      0.44      0.00
   31    7    2      1.46      0.00
   33    7    2     -0.54      0.00
   35    7    2      1.13      0.00
  -34    8    2      0.86      0.00
  -32    8    2     -3.74      0.00
  -30    8    2     -1.18      0.00
  -28    8    2      3.08      0.00
  -26    8    2      1.59      0.00
  -24    8    2     -1.15      0.00
  -22    8    2      1.75      0.00
  -20    8    2      1.83      0.00
  -18    8    2     -4.02      0.00
  -16    8    2     -0.98      0.00
  -14    8    2     -1.24      0.00
  -12    8    2      1.93      0.00
  -10    8    2      4.51      0.00
   -8    8    2     -3.76      0.00
   -6    8    2     -1.44      0.00
   -4    8    2      0.29      0.00
   -2    8    2      1.73      0.00
    0    8    2      3.03      0.00
    2    8    2     -5.60      0.00
    4    8    2     -1.57      0.00
    6    8    2      1.77      0.00
    8    8    2      1.60      0.00
   10    8    2      4.55      0.00
   12    8    2     -1.30      0.00
   14    8    2     -4.16      0.00
   16    8    2      0.68      0.00
   18    8    2      0.98      0.00
   20    8    2     -4.34      0.00
   22    8    2     -0.16      0.00
   24    8    2      5.05      0.00
   26    8    2      0.50      0.00
   28    8    2     -0.29      0.00
   30    8    2     -1.67      0.00
   32    8    2      0.46      0.00
  -29    9    2     -1.41      0.00
  -27    9    2     -3.46      0.00
  -25    9    2      1.14      0.00
  -23    9    2      1.34      0.00
  -21    9    2     -0.79      0.00
  -19    9    2      2.09      0.00
  -17    9    2      1.26      0.00
  -15    9    2      1.96      0.00
  -13    9    2     -0.24      0.00
  -11    9    2     -5.96      0.00
   -9    9    2     -1.00      0.00
   -7    9    2      3.42      0.00
   -5    9    2      1.09      0.00
   -3    9    2      0.20      0.00
   -1    9    2      0.64      0.00
    1    9    2     -1.50      0.00
    3    9    2     -0.49      0.00
    5    9    2     -4.97      0.00
    7    9    2      0.10      0.00
    9    9    2      4.68      0.00
   11    9    2      3.12      0.00
   13    9    2      2.91      0.00
   15    9    2     -3.57      0.00
   17    9    2     -5.16      0.00
   19    9    2     -0.36      0.00
   21    9    2      1.58      0.00
   23    9    2     -1.26      0.00
   25    9    2      1.29      0.00
   27    9    2      2.90      0.00
  -24   10    2     -1.60      0.00
  -22   10    2      2.03      0.00
  -20   10    2      2.09      0.00
  -18   10    2      1.57      0.00
  -16   10    2     -0.48      0.00
  -14   10    2     -3.94      0.00
  -12   10    2     -0.80      0.00
  -10   10    2      2.59      0.00
   -8   10    2     -1.59      0.00
   -6   10    2      0.97      0.00
    4   10    2      0.93      0.00
    6   10    2      3.13      0.00
    8   10    2     -0.15      0.00
   10   10    2     -0.97      0.00
   12   10    2      0.22      0.00
   14   10    2     -0.42      0.00
   16   10    2      1.54      0.00
   18   10    2     -0.89      0.00
   20   10    2     -2.42      0.00
  -13   11    2      1.07      0.00
  -11   11    2     -1.48      0.00
   -9   11    2     -0.15      0.00
    7   11    2      0.70      0.00
    9   11    2      0.14      0.00
   11   11    2     -2.02      0.00
  -47    1    3      0.14      0.00
  -45    1    3     -0.27      0.00
  -43    1    3     -0.44      0.00
  -41    1    3      2.29      0.00
  -39    1    3     -0.72      0.00
  -37    1    3     -2.02      0.00
  -35    1    3     -0.77      0.00
  -33    1    3     -5.45      0.00
  -31    1    3      8.52      0.00
  -29    1    3      0.88      0.00
  -27    1    3      9.59      0.00
  -25    1    3      0.05      0.00
  -23    1    3    -25.99      0.00
  -21    1    3      5.38      0.00
  -19    1    3    -13.90      0.00
  -17    1    3     36.89      0.00
  -15    1    3     27.86      0.00
  -13    1    3    -26.19      0.00
  -11    1    3     52.08      0.00
   -9    1    3    -88.80      0.00
   -7    1    3    -59.36      0.00
   -5    1    3    -10.82      0.00
   -3    1    3     57.27      0.00
   -1    1    3    207.36      0.00
    1    1    3    -52.57      0.00
    3    1    3   -120.55      0.00
    5    1    3    -90.20      0.00
    7    1    3     -7.74      0.00
    9    1    3     84.02      0.00
   11    1    3     15.98      0.00
   13    1    3     29.84      0.00
   15    1    3      5.05      0.00
   17    1    3    -22.41      0.00
   19    1    3    -23.36      0.00
   21    1    3    -25.16      0.00
   23    1    3     13.71      0.00
   25    1    3     25.57      0.00
   27    1    3     14.45      0.00
   29    1    3      1.52      0.00
   31    1    3    -13.10      0.00
   33    1    3    -11.82      0.00
   35    1    3     -2.21      0.00
   37    1    3      0.22      0.00
   39    1    3      5.14      0.00
   41    1    3      4.50      0.00
   43    1    3      0.01      0.00
  -46    2    3     -1.91      0.00
  -44    2    3      1.31      0.00
  -42    2    3     -1.38      0.00
  -40    2    3     -2.13      0.00
  -38    2    3      1.21      0.00
  -36    2    3     -2.81      0.00
  -34    2    3      7.06      0.00
  -32    2    3      2.42      0.00
  -30    2    3      1.09      0.00
  -28    2    3     -0.31      0.00
  -26    2    3    -19.24      0.00
  -24    2    3      8.26      0.00
  -22    2    3     -3.43      0.00
  -20    2    3      9.59      0.00
  -18    2    3     22.95      0.00
  -16    2    3    -22.04      0.00
  -14    2    3     55.14      0.00
  -12    2    3    -38.61      0.00
  -10    2    3    -86.87      0.00
   -8    2    3     13.97      0.00
   -6    2    3     13.39      0.00
   -4    2    3    139.96      0.00
   -2    2    3    -22.26      0.00
    0    2    3    -94.31      0.00
    2    2    3     31.82      0.00
    4    2    3    -33.67      0.00
    6    2    3     -9.33      0.00
    8    2    3    -22.53      0.00
   10    2    3     27.66      0.00
   12    2    3     66.98      0.00
   14    2    3     -9.83      0.00
   16    2    3    -21.70      0.00
   18    2    3    -26.51      0.00
   20    2    3     -6.45      0.00
   22    2    3     14.21      0.00
   24    2    3      2.41      0.00
   26    2    3     12.51      0.00
   28    2    3      8.27      0.00
   30    2    3     -4.48      0.00
   32    2    3     -5.53      0.00
   34    2    3    -11.76      0.00
   36    2    3     -1.37      0.00
   38    2    3      6.86      0.00
   40    2    3      2.11      0.00
   42    2    3      2.40      0.00
  -45    3    3      0.66      0.00
  -43    3    3     -3.82      0.00
  -41    3    3     -1.56      0.00
  -39    3    3     -2.42      0.00
  -37    3    3      6.48      0.00
  -35    3    3      8.84      0.00
  -33    3    3      3.87      0.00
  -31    3    3     -4.86      0.00
  -29    3    3    -16.50      0.00
  -27    3    3     -6.70      0.00
  -25    3    3     -6.36      0.00
  -23    3    3     12.56      0.00
  -21    3    3     22.89      0.00
  -19    3    3     10.38      0.00
  -17    3    3     22.75      0.00
  -15    3    3    -35.04      0.00
  -13    3    3    -79.60      0.00
  -11    3    3      0.99      0.00
   -9    3    3     58.10      0.00
   -7    3    3     69.65      0.00
   -5    3    3     11.54      0.00
   -3    3    3    -74.03      0.00
   -1    3    3     -5.70      0.00
    1    3    3    -12.54      0.00
    3    3    3    -41.53      0.00
    5    3    3     46.41      0.00
    7    3    3     32.00      0.00
    9    3    3     19.17      0.00
   11    3    3    -17.31      0.00
   13    3    3    -33.27      0.00
   15    3    3      9.03      0.00
   17    3    3     -4.82      0.00
   19    3    3      7.70      0.00
   21    3    3      4.29      0.00
   23    3    3      1.02      0.00
   25    3    3      5.12      0.00
   27    3    3    -10.12      0.00
   29    3    3     -1.49      0.00
   31    3    3     -0.09      0.00
   33    3    3      1.86      0.00
   35    3    3      3.23      0.00
   37    3    3     -2.44      0.00
   39    3    3      2.19      0.00
   41    3    3      0.73      0.00
  -44    4    3     -0.42      0.00
  -42    4    3     -0.73      0.00
  -40    4    3      1.03      0.00
  -38    4    3      5.28      0.00
  -36    4    3      4.41      0.00
  -34    4    3     -1.75      0.00
  -32    4    3     -4.58      0.00
  -30    4    3     -5.50      0.00
  -28    4    3    -12.19      0.00
  -26    4    3      2.51      0.00
  -24    4    3      5.81      0.00
  -22    4    3     13.99      0.00
  -20    4    3     26.47      0.00
  -18    4    3    -17.74      0.00
  -16    4    3    -40.15      0.00
  -14    4    3    -15.34      0.00
  -12    4    3     29.33      0.00
  -10    4    3     22.71      0.00
   -8    4    3      8.77      0.00
   -6    4    3      2.29      0.00
   -4    4    3    -17.54      0.00
   -2    4    3     -4.57      0.00
    0    4    3    -42.06      0.00
    2    4    3     15.49      0.00
    4    4    3     34.53      0.00
    6    4    3     -8.58      0.00
    8    4    3     23.64      0.00
   10    4    3    -11.67      0.00
   12    4    3    -10.22      0.00
   14    4    3    -10.05      0.00
   16    4    3     -8.06      0.00
   18    4    3     18.65      0.00
   20    4    3      1.94      0.00
   22    4    3      3.12      0.00
   24    4    3     -2.20      0.00
   26    4    3     -6.85      0.00
   28    4    3     -3.94      0.00
   30    4    3     -3.58      0.00
   32    4    3      2.84      0.00
   34    4    3      4.02      0.00
   36    4    3      5.64      0.00
   38    4    3     -0.95      0.00
   40    4    3     -3.70      0.00
  -43    5    3      0.11      0.00
  -41    5    3      3.63      0.00
  -39    5    3      3.01      0.00
  -37    5    3     -4.17      0.00
  -35    5    3     -2.53      0.00
  -33    5    3     -2.24      0.00
  -31    5    3     -4.15      0.00
  -29    5    3      7.02      0.00
  -27    5    3      2.22      0.00
  -25    5    3      5.97      0.00
  -23    5    3     10.44      0.00
  -21    5    3    -17.79      0.00
  -19    5    3    -25.88      0.00
  -17    5    3     -1.98      0.00
  -15    5    3     25.82      0.00
  -13    5    3     19.95      0.00
  -11    5    3      0.87      0.00
   -9    5    3     -6.28      0.00
   -7    5    3    -21.10      0.00
   -5    5    3     -7.24      0.00
   -3    5    3     -0.20      0.00
   -1    5    3      7.10      0.00
    1    5    3     20.05      0.00
    3    5    3     -4.66      0.00
    5    5    3      6.10      0.00
    7    5    3     -4.45      0.00
    9    5    3    -22.92      0.00
   11    5    3      5.77      0.00
   13    5    3      8.51      0.00
   15    5    3      5.81      0.00
   17    5    3      0.68      0.00
   19    5    3     -7.15      0.00
   21    5    3      4.43      0.00
   23    5    3     -3.71      0.00
   25    5    3     -3.79      0.00
   27    5    3      2.40      0.00
   29    5    3     -0.33      0.00
   31    5    3      0.44      0.00
   33    5    3      1.34      0.00
   35    5    3     -1.10      0.00
   37    5    3     -0.10      0.00
   39    5    3      2.85      0.00
  -40    6    3     -2.53      0.00
  -38    6    3      1.15      0.00
  -36    6    3     -0.90      0.00
  -34    6    3     -5.08      0.00
  -32    6    3      3.08      0.00
  -30    6    3      2.87      0.00
  -28    6    3     10.80      0.00
  -26    6    3     11.46      0.00
  -24    6    3    -13.25      0.00
  -22    6    3    -24.03      0.00
  -20    6    3     -9.71      0.00
  -18    6    3     14.66      0.00
  -16    6    3     14.24      0.00
  -14    6    3      8.41      0.00
  -12    6    3      1.63      0.00
  -10    6    3     -6.57      0.00
   -8    6    3     -9.16      0.00
   -6    6    3    -13.91      0.00
   -4    6    3     -0.60      0.00
   -2    6    3     11.11      0.00
    0    6    3     18.00      0.00
    2    6    3      5.32      0.00
    4    6    3     -9.14      0.00
    6    6    3    -12.79      0.00
    8    6    3     -3.94      0.00
   10    6    3      7.77      0.00
   12    6    3     -7.67      0.00
   14    6    3      4.23      0.00
   16    6    3      9.44      0.00
   18    6    3      2.15      0.00
   20    6    3     -1.88      0.00
   22    6    3    -10.98      0.00
   24    6    3      1.16      0.00
   26    6    3      2.35      0.00
   28    6    3      0.17      0.00
   30    6    3      4.02      0.00
   32    6    3     -2.14      0.00
   34    6    3     -0.59      0.00
   36    6    3      0.54      0.00
  -37    7    3     -2.80      0.00
  -35    7    3      0.58      0.00
  -33    7    3      0.98      0.00
  -31    7    3      3.54      0.00
  -29    7    3      7.46      0.00
  -27    7    3     -3.54      0.00
  -25    7    3     -9.45      0.00
  -23    7    3     -1.58      0.00
  -21    7    3      2.81      0.00
  -19    7    3     -0.26      0.00
  -17    7    3      1.22      0.00
  -15    7    3      4.06      0.00
  -13    7    3      3.08      0.00
  -11    7    3     -4.67      0.00
   -9    7    3     -8.42      0.00
   -7    7    3      2.35      0.00
   -5    7    3      5.05      0.00
   -3    7    3      1.65      0.00
   -1    7    3     -1.91      0.00
    1    7    3     -3.51      0.00
    3    7    3      6.71      0.00
    5    7    3      3.35      0.00
    7    7    3     -2.36      0.00
    9    7    3     -8.72      0.00
   11    7    3     -2.55      0.00
   13    7    3      8.12      0.00
   15    7    3     -3.68      0.00
   17    7    3      0.07      0.00
   19    7    3      5.46      0.00
   21    7    3      2.42      0.00
   23    7    3     -0.04      0.00
   25    7    3     -7.59      0.00
   27    7    3      0.18      0.00
   29    7    3      1.41      0.00
   31    7    3      0.24      0.00
   33    7    3      1.30      0.00
  -34    8    3      0.05      0.00
  -32    8    3      1.81      0.00
  -30    8    3     -0.88      0.00
  -28    8    3     -5.33      0.00
  -26    8    3      2.92      0.00
  -24    8    3      3.19      0.00
  -22    8    3     -1.11      0.00
  -20    8    3      2.01      0.00
  -18    8    3     -1.78      0.00
  -16    8    3     -2.07      0.00
  -14    8    3     -4.32      0.00
  -12    8    3     -1.05      0.00
  -10    8    3      8.02      0.00
   -8    8    3      0.79      0.00
   -6    8    3     -1.12      0.00
   -4    8    3     -2.35      0.00
   -2    8    3     -1.56      0.00
    0    8    3      0.41      0.00
    2    8    3      0.49      0.00
    4    8    3      2.14      0.00
    6    8    3      2.42      0.00
    8    8    3      1.44      0.00
   10    8    3     -2.55      0.00
   12    8    3     -7.27      0.00
   14    8    3     -1.35      0.00
   16    8    3      7.33      0.00
   18    8    3      0.02      0.00
   20    8    3     -0.79      0.00
   22    8    3      1.59      0.00
   24    8    3      1.84      0.00
   26    8    3     -0.83      0.00
   28    8    3     -3.84      0.00
   30    8    3     -0.75      0.00
  -29    9    3      0.61      0.00
  -27    9    3      2.07      0.00
  -25    9    3     -1.15      0.00
  -23    9    3      2.35      0.00
  -21    9    3     -0.17      0.00
  -19    9    3     -2.59      0.00
  -17    9    3     -2.41      0.00
  -15    9    3     -1.00      0.00
  -13    9    3      3.78      0.00
  -11    9    3      1.78      0.00
   -9    9    3      1.15      0.00
   -7    9    3      0.38      0.00
   -5    9    3     -4.82      0.00
   -3    9    3     -1.60      0.00
   -1    9    3      1.60      0.00
    1    9    3      2.74      0.00
    3    9    3      2.07      0.00
    5    9    3     -2.37      0.00
    7    9    3     -0.91      0.00
    9    9    3     -0.65      0.00
   11    9    3      1.16      0.00
   13    9    3      1.77      0.00
   15    9    3     -3.11      0.00
   17    9    3     -0.63      0.00
   19    9    3      2.34      0.00
   21    9    3      0.05      0.00
   23    9    3     -1.28      0.00
   25    9    3      0.00      0.00
  -24   10    3      0.60      0.00
  -22   10    3     -1.19      0.00
  -20   10    3     -0.61      0.00
  -18   10    3      0.05      0.00
  -16   10    3      1.52      0.00
  -14   10    3      1.54      0.00
  -12   10    3      0.76      0.00
  -10   10    3     -0.90      0.00
   -8   10    3     -1.07      0.00
   -6   10    3     -0.55      0.00
   -4   10    3      0.18      0.00
    2   10    3      1.51      0.00
    4   10    3     -0.99      0.00
    6   10    3     -0.73      0.00
    8   10    3     -2.37      0.00
   10   10    3      1.86      0.00
   12   10    3      1.87      0.00
   14   10    3      1.23      0.00
   16   10    3     -0.28      0.00
   18   10    3     -2.30      0.00
   20   10    3     -0.72      0.00
  -13   11    3     -0.90      0.00
  -11   11    3     -0.33      0.00
    9   11    3      2.28      0.00
  -48    0    4      0.98      0.00
  -46    0    4      1.13      0.00
  -44    0    4     -0.82      0.00
  -42    0    4      2.13      0.00
  -40    0    4     -1.32      0.00
  -38    0    4     -4.95      0.00
  -36    0    4      5.95      0.00
  -34    0    4     -7.76      0.00
  -32    0    4      8.59      0.00
  -30    0    4      4.41      0.00
  -28    0    4    -10.06      0.00
  -26    0    4      4.55      0.00
  -24    0    4    -20.33      0.00
  -22    0    4     29.05      0.00
  -20    0    4     -6.92      0.00
  -18    0    4     -7.40      0.00
  -16    0    4     31.54      0.00
  -14    0    4   -109.38      0.00
  -12    0    4     73.82      0.00
  -10    0    4     16.91      0.00
   -8    0    4    -93.09      0.00
   -6    0    4    169.47      0.00
   -4    0    4      8.93      0.00
   -2    0    4    -71.39      0.00
    0    0    4   -116.36      0.00
    2    0    4    -47.28      0.00
    4    0    4    151.92      0.00
    6    0    4     65.90      0.00
    8    0    4    -13.42      0.00
   10    0    4    -41.97      0.00
   12    0    4    -25.39      0.00
   14    0    4    -12.85      0.00
   16    0    4    -18.05      0.00
   18    0    4     11.65      0.00
   20    0    4     28.32      0.00
   22    0    4     23.11      0.00
   24    0    4     -5.08      0.00
   26    0    4    -28.98      0.00
   28    0    4    -14.10      0.00
   30    0    4      1.94      0.00
   32    0    4      4.37      0.00
   34    0    4     12.75      0.00
   36    0    4      6.41      0.00
   38    0    4     -3.35      0.00
   40    0    4     -2.47      0.00
   42    0    4     -4.74      0.00
  -47    1    4     -0.67      0.00
  -45    1    4      1.90      0.00
  -43    1    4      0.88      0.00
  -41    1    4     -1.47      0.00
  -39    1    4      3.49      0.00
  -37    1    4     -4.38      0.00
  -35    1    4     -0.34      0.00
  -33    1    4      2.91      0.00
  -31    1    4     -9.01      0.00
  -29    1    4      6.39      0.00
  -27    1    4      1.18      0.00
  -25    1    4      8.57      0.00
  -23    1    4     -0.06      0.00
  -21    1    4    -15.30      0.00
  -19    1    4     15.13      0.00
  -17    1    4    -41.31      0.00
  -15    1    4     24.96      0.00
  -13    1    4     26.61      0.00
  -11    1    4    -85.03      0.00
   -9    1    4    111.12      0.00
   -7    1    4     37.21      0.00
   -5    1    4   -110.02      0.00
   -3    1    4    -13.06      0.00
   -1    1    4    -14.68      0.00
    1    1    4     60.31      0.00
    3    1    4     22.68      0.00
    5    1    4    -34.20      0.00
    7    1    4     30.63      0.00
    9    1    4      5.19      0.00
   11    1    4    -24.80      0.00
   13    1    4    -23.36      0.00
   15    1    4     -5.21      0.00
   17    1    4     21.36      0.00
   19    1    4     12.62      0.00
   21    1    4      0.55      0.00
   23    1    4     -5.85      0.00
   25    1    4     -3.65      0.00
   27    1    4     -2.59      0.00
   29    1    4     -9.24      0.00
   31    1    4      3.56      0.00
   33    1    4      8.35      0.00
   35    1    4      0.79      0.00
   37    1    4      1.80      0.00
   39    1    4     -2.87      0.00
   41    1    4     -2.75      0.00
   43    1    4     -0.37      0.00
  -46    2    4     -0.95      0.00
  -44    2    4     -0.97      0.00
  -42    2    4      2.74      0.00
  -40    2    4      1.28      0.00
  -38    2    4      2.20      0.00
  -36    2    4     -1.55      0.00
  -34    2    4     -8.55      0.00
  -32    2    4     -5.60      0.00
  -30    2    4      4.40      0.00
  -28    2    4     10.52      0.00
  -26    2    4      6.69      0.00
  -24    2    4     11.75      0.00
  -22    2    4    -11.63      0.00
  -20    2    4    -27.66      0.00
  -18    2    4     -1.86      0.00
  -16    2    4      0.07      0.00
  -14    2    4      3.27      0.00
  -12    2    4     62.51      0.00
  -10    2    4     59.48      0.00
   -8    2    4   -107.72      0.00
   -6    2    4    -73.42      0.00
   -4    2    4     19.96      0.00
   -2    2    4     -0.15      0.00
    0    2    4    102.65      0.00
    2    2    4      9.58      0.00
    4    2    4    -24.55      0.00
    6    2    4    -15.36      0.00
    8    2    4    -63.38      0.00
   10    2    4     18.56      0.00
   12    2    4     10.93      0.00
   14    2    4     18.35      0.00
   16    2    4     22.24      0.00
   18    2    4    -10.76      0.00
   20    2    4     -9.13      0.00
   22    2    4    -14.31      0.00
   24    2    4     -2.87      0.00
   26    2    4      7.31      0.00
   28    2    4     11.73      0.00
   30    2    4      6.65      0.00
   32    2    4     -5.72      0.00
   34    2    4     -4.16      0.00
   36    2    4     -1.80      0.00
   38    2    4     -2.08      0.00
   40    2    4     -0.82      0.00
   42    2    4      1.76      0.00
  -45    3    4     -0.36      0.00
  -43    3    4      0.71      0.00
  -41    3    4      2.04      0.00
  -39    3    4     -1.47      0.00
  -37    3    4     -2.48      0.00
  -35    3    4     -3.59      0.00
  -33    3    4      1.32      0.00
  -31    3    4      5.91      0.00
  -29    3    4     -2.54      0.00
  -27    3    4     11.69      0.00
  -25    3    4     -5.26      0.00
  -23    3    4    -12.49      0.00
  -21    3    4     11.58      0.00
  -19    3    4    -19.73      0.00
  -17    3    4      3.27      0.00
  -15    3    4     32.11      0.00
  -13    3    4     31.70      0.00
  -11    3    4    -26.09      0.00
   -9    3    4    -68.47      0.00
   -7    3    4     19.43      0.00
   -5    3    4    -13.25      0.00
   -3    3    4     47.60      0.00
   -1    3    4     43.17      0.00
    1    3    4    -54.19      0.00
    3    3    4     18.40      0.00
    5    3    4    -24.16      0.00
    7    3    4    -13.57      0.00
    9    3    4      0.19      0.00
   11    3    4     -7.40      0.00
   13    3    4     44.15      0.00
   15    3    4      2.60      0.00
   17    3    4    -14.84      0.00
   19    3    4     -6.98      0.00
   21    3    4    -11.16      0.00
   23    3    4      3.18      0.00
   25    3    4      6.42      0.00
   27    3    4      5.35      0.00
   29    3    4      6.77      0.00
   31    3    4      2.02      0.00
   33    3    4     -4.64      0.00
   35    3    4     -5.86      0.00
   37    3    4     -4.83      0.00
   39    3    4      2.56      0.00
   41    3    4      3.16      0.00
  -44    4    4      2.36      0.00
  -42    4    4     -2.45      0.00
  -40    4    4     -3.04      0.00
  -38    4    4     -2.35      0.00
  -36    4    4      2.82      0.00
  -34    4    4      8.82      0.00
  -32    4    4      0.83      0.00
  -30    4    4      3.67      0.00
  -28    4    4    -11.25      0.00
  -26    4    4    -14.48      0.00
  -24    4    4      5.36      0.00
  -22    4    4     -8.78      0.00
  -20    4    4     11.67      0.00
  -18    4    4     39.94      0.00
  -16    4    4     15.79      0.00
  -14    4    4    -31.81      0.00
  -12    4    4    -58.49      0.00
  -10    4    4     -7.87      0.00
   -8    4    4     30.42      0.00
   -6    4    4     37.04      0.00
   -4    4    4     31.52      0.00
   -2    4    4    -30.51      0.00
    0    4    4    -11.32      0.00
    2    4    4     -1.93      0.00
    4    4    4    -44.36      0.00
    6    4    4      2.92      0.00
    8    4    4     29.09      0.00
   10    4    4     29.62      0.00
   12    4    4      6.26      0.00
   14    4    4    -30.41      0.00
   16    4    4     -1.10      0.00
   18    4    4     -6.13      0.00
   20    4    4     -5.85      0.00
   22    4    4     12.68      0.00
   24    4    4      2.32      0.00
   26    4    4      5.58      0.00
   28    4    4     -0.46      0.00
   30    4    4     -5.86      0.00
   32    4    4      0.04      0.00
   34    4    4     -1.64      0.00
   36    4    4     -0.14      0.00
   38    4    4      2.70      0.00
   40    4    4     -0.95      0.00
  -43    5    4     -0.61      0.00
  -41    5    4     -0.22      0.00
  -39    5    4      0.55      0.00
  -37    5    4      3.35      0.00
  -35    5    4      2.71      0.00
  -33    5    4      5.66      0.00
  -31    5    4     -4.09      0.00
  -29    5    4     -8.55      0.00
  -27    5    4     -7.32      0.00
  -25    5    4    -17.26      0.00
  -23    5    4      6.55      0.00
  -21    5    4     35.58      0.00
  -19    5    4     23.27      0.00
  -17    5    4    -18.54      0.00
  -15    5    4    -31.03      0.00
  -13    5    4    -14.18      0.00
  -11    5    4      4.68      0.00
   -9    5    4     14.24      0.00
   -7    5    4     10.42      0.00
   -5    5    4     19.99      0.00
   -3    5    4      2.08      0.00
   -1    5    4    -10.05      0.00
    1    5    4    -35.39      0.00
    3    5    4    -18.99      0.00
    5    5    4     34.37      0.00
    7    5    4      4.71      0.00
    9    5    4      5.80      0.00
   11    5    4      5.04      0.00
   13    5    4     -0.62      0.00
   15    5    4     -2.85      0.00
   17    5    4    -22.25      0.00
   19    5    4      5.11      0.00
   21    5    4      5.47      0.00
   23    5    4      4.11      0.00
   25    5    4      8.25      0.00
   27    5    4     -6.14      0.00
   29    5    4     -2.70      0.00
   31    5    4     -4.48      0.00
   33    5    4     -0.37      0.00
   35    5    4      4.75      0.00
   37    5    4      0.37      0.00
  -40    6    4      1.35      0.00
  -38    6    4      2.76      0.00
  -36    6    4      2.27      0.00
  -34    6    4     -2.19      0.00
  -32    6    4     -2.28      0.00
  -30    6    4     -3.68      0.00
  -28    6    4     -9.52      0.00
  -26    6    4      1.49      0.00
  -24    6    4     17.24      0.00
  -22    6    4      9.65      0.00
  -20    6    4    -11.12      0.00
  -18    6    4    -10.82      0.00
  -16    6    4     -4.45      0.00
  -14    6    4      1.47      0.00
  -12    6    4      6.97      0.00
  -10    6    4      4.92      0.00
   -8    6    4      9.72      0.00
   -6    6    4     -2.83      0.00
   -4    6    4    -11.54      0.00
   -2    6    4     -4.39      0.00
    0    6    4     -4.12      0.00
    2    6    4     13.83      0.00
    4    6    4     -2.97      0.00
    6    6    4     -7.15      0.00
    8    6    4     14.19      0.00
   10    6    4     -4.55      0.00
   12    6    4     -6.07      0.00
   14    6    4     -0.33      0.00
   16    6    4      4.71      0.00
   18    6    4      4.44      0.00
   20    6    4     -8.48      0.00
   22    6    4      1.38      0.00
   24    6    4      0.72      0.00
   26    6    4     -0.05      0.00
   28    6    4      1.42      0.00
   30    6    4     -2.14      0.00
   32    6    4      0.82      0.00
   34    6    4     -1.61      0.00
   36    6    4      1.47      0.00
  -37    7    4     -0.26      0.00
  -35    7    4      0.64      0.00
  -33    7    4     -3.10      0.00
  -31    7    4     -4.75      0.00
  -29    7    4      1.38      0.00
  -27    7    4     11.84      0.00
  -25    7    4      7.41      0.00
  -23    7    4    -10.02      0.00
  -21    7    4     -9.43      0.00
  -19    7    4     -6.25      0.00
  -17    7    4      2.09      0.00
  -15    7    4     10.02      0.00
  -13    7    4      4.52      0.00
  -11    7    4      5.35      0.00
   -9    7    4     -5.08      0.00
   -7    7    4     -6.00      0.00
   -5    7    4     -4.41      0.00
   -3    7    4     -4.35      0.00
   -1    7    4      7.01      0.00
    1    7    4      6.27      0.00
    3    7    4      1.80      0.00
    5    7    4      1.90      0.00
    7    7    4     -7.20      0.00
    9    7    4     -9.75      0.00
   11    7    4      7.30      0.00
   13    7    4      3.06      0.00
   15    7    4     -2.54      0.00
   17    7    4      2.08      0.00
   19    7    4      4.29      0.00
   21    7    4      1.06      0.00
   23    7    4     -7.06      0.00
   25    7    4     -3.10      0.00
   27    7    4      2.68      0.00
   29    7    4      1.73      0.00
   31    7    4      0.70      0.00
   33    7    4     -0.19      0.00
  -34    8    4     -2.98      0.00
  -32    8    4      1.32      0.00
  -30    8    4      6.95      0.00
  -28    8    4      4.08      0.00
  -26    8    4     -4.74      0.00
  -24    8    4     -4.12      0.00
  -22    8    4     -2.30      0.00
  -20    8    4     -1.69      0.00
  -18    8    4      2.14      0.00
  -16    8    4      2.35      0.00
  -14    8    4      5.37      0.00
  -12    8    4      1.17      0.00
  -10    8    4     -6.00      0.00
   -8    8    4     -4.68      0.00
   -6    8    4     -2.78      0.00
   -4    8    4      5.79      0.00
   -2    8    4      4.56      0.00
    0    8    4     -2.90      0.00
    2    8    4      0.62      0.00
    4    8    4      0.42      0.00
    6    8    4     -0.64      0.00
    8    8    4      1.44      0.00
   10    8    4     -3.47      0.00
   12    8    4     -4.52      0.00
   14    8    4      5.12      0.00
   16    8    4      3.56      0.00
   18    8    4     -2.44      0.00
   20    8    4     -0.54      0.00
   22    8    4      1.88      0.00
   24    8    4      1.46      0.00
   26    8    4     -3.08      0.00
   28    8    4     -1.94      0.00
   30    8    4      1.57      0.00
  -29    9    4     -0.91      0.00
  -27    9    4      0.21      0.00
  -25    9    4     -0.83      0.00
  -23    9    4     -1.49      0.00
  -21    9    4     -0.47      0.00
  -19    9    4      1.40      0.00
  -17    9    4      2.17      0.00
  -15    9    4     -1.41      0.00
  -13    9    4     -3.52      0.00
  -11    9    4      0.06      0.00
   -9    9    4      2.98      0.00
   -7    9    4     -0.38      0.00
   -5    9    4     -0.03      0.00
   -3    9    4     -1.24      0.00
   -1    9    4      1.16      0.00
    1    9    4      2.26      0.00
    3    9    4     -2.43      0.00
    5    9    4      1.86      0.00
    7    9    4     -0.10      0.00
    9    9    4     -0.81      0.00
   11    9    4      0.75      0.00
   13    9    4     -2.56      0.00
   15    9    4     -1.97      0.00
   17    9    4      3.31      0.00
   19    9    4      2.13      0.00
   21    9    4     -1.44      0.00
   23    9    4     -0.98      0.00
   25    9    4      1.24      0.00
  -24   10    4      0.32      0.00
  -22   10    4      0.13      0.00
  -20   10    4      0.29      0.00
  -18   10    4     -1.62      0.00
  -16   10    4     -2.68      0.00
  -14   10    4      0.58      0.00
  -12   10    4      2.32      0.00
  -10   10    4      0.52      0.00
   -8   10    4      3.20      0.00
   -6   10    4      1.18      0.00
    2   10    4      4.15      0.00
    4   10    4      3.29      0.00
    6   10    4     -2.13      0.00
    8   10    4     -0.66      0.00
   10   10    4     -2.28      0.00
   12   10    4     -0.56      0.00
   14   10    4      2.59      0.00
   16   10    4     -0.52      0.00
   18   10    4     -1.21      0.00
  -13   11    4     -0.70      0.00
  -47    1    5      0.68      0.00
  -45    1    5      1.21      0.00
  -43    1    5      2.13      0.00
  -41    1    5     -1.38      0.00
  -39    1    5      0.16      0.00
  -37    1    5     -5.35      0.00
  -35    1    5     -0.25      0.00
  -33    1    5      2.51      0.00
  -31    1    5      1.46      0.00
  -29    1    5     13.86      0.00
  -27    1    5    -12.78      0.00
  -25    1    5     -0.66      0.00
  -23    1    5    -12.48      0.00
  -21    1    5    -10.85      0.00
  -19    1    5     38.53      0.00
  -17    1    5    -18.98      0.00
  -15    1    5     15.30      0.00
  -13    1    5    -13.30      0.00
  -11    1    5    -42.71      0.00
   -9    1    5     25.16      0.00
   -7    1    5    -37.61      0.00
   -5    1    5     85.19      0.00
   -3    1    5     49.26      0.00
   -1    1    5    -49.41      0.00
    1    1    5    -47.93      0.00
    3    1    5    -55.63      0.00
    5    1    5     61.21      0.00
    7    1    5     36.37      0.00
    9    1    5      2.70      0.00
   11    1    5     -1.45      0.00
   13    1    5    -17.47      0.00
   15    1    5     -6.34      0.00
   17    1    5    -18.97      0.00
   19    1    5     -3.32      0.00
   21    1    5     20.31      0.00
   23    1    5     15.73      0.00
   25    1    5      1.53      0.00
   27    1    5    -12.15      0.00
   29    1    5    -13.56      0.00
   31    1    5     -2.26      0.00
   33    1    5      3.99      0.00
   35    1    5      3.26      0.00
   37    1    5      5.23      0.00
   39    1    5      0.23      0.00
   41    1    5     -0.80      0.00
  -46    2    5      1.19      0.00
  -44    2    5      0.41      0.00
  -42    2    5      1.70      0.00
  -40    2    5     -1.51      0.00
  -38    2    5     -1.78      0.00
  -36    2    5      0.59      0.00
  -34    2    5     -2.97      0.00
  -32    2    5      6.41      0.00
  -30    2    5     -7.10      0.00
  -28    2    5      1.85      0.00
  -26    2    5      6.85      0.00
  -24    2    5    -10.25      0.00
  -22    2    5     22.26      0.00
  -20    2    5    -23.23      0.00
  -18    2    5     -9.67      0.00
  -16    2    5     26.22      0.00
  -14    2    5    -34.00      0.00
  -12    2    5     12.41      0.00
  -10    2    5    -24.77      0.00
   -8    2    5     41.19      0.00
   -6    2    5     75.85      0.00
   -4    2    5    -81.99      0.00
   -2    2    5    -40.27      0.00
    0    2    5     -5.23      0.00
    2    2    5     42.13      0.00
    4    2    5     33.13      0.00
    6    2    5    -30.58      0.00
    8    2    5     18.55      0.00
   10    2    5      6.89      0.00
   12    2    5    -17.39      0.00
   14    2    5    -20.02      0.00
   16    2    5    -12.00      0.00
   18    2    5     22.33      0.00
   20    2    5     13.50      0.00
   22    2    5     -1.98      0.00
   24    2    5     -0.35      0.00
   26    2    5     -7.51      0.00
   28    2    5     -4.88      0.00
   30    2    5     -2.55      0.00
   32    2    5     -3.55      0.00
   34    2    5      8.18      0.00
   36    2    5      4.11      0.00
   38    2    5     -0.72      0.00
   40    2    5      0.05      0.00
   42    2    5     -3.26      0.00
  -45    3    5     -0.07      0.00
  -43    3    5     -0.61      0.00
  -41    3    5     -0.11      0.00
  -39    3    5      3.02      0.00
  -37    3    5      2.20      0.00
  -35    3    5     -1.19      0.00
  -33    3    5     -9.89      0.00
  -31    3    5     -4.05      0.00
  -29    3    5      2.27      0.00
  -27    3    5      6.12      0.00
  -25    3    5     20.04      0.00
  -23    3    5      0.10      0.00
  -21    3    5     -9.20      0.00
  -19    3    5      1.26      0.00
  -17    3    5    -33.58      0.00
  -15    3    5    -28.63      0.00
  -13    3    5     31.00      0.00
  -11    3    5     57.43      0.00
   -9    3    5     52.92      0.00
   -7    3    5    -58.17      0.00
   -5    3    5    -88.95      0.00
   -3    3    5     18.18      0.00
   -1    3    5      4.72      0.00
    1    3    5     20.25      0.00
    3    3    5     29.23      0.00
    5    3    5     18.75      0.00
    7    3    5     19.41      0.00
    9    3    5    -53.11      0.00
   11    3    5    -29.13      0.00
   13    3    5      1.49      0.00
   15    3    5     14.55      0.00
   17    3    5     25.35      0.00
   19    3    5     -0.13      0.00
   21    3    5      2.09      0.00
   23    3    5    -10.25      0.00
   25    3    5    -11.25      0.00
   27    3    5      1.02      0.00
   29    3    5      1.51      0.00
   31    3    5      7.93      0.00
   33    3    5      2.34      0.00
   35    3    5     -2.65      0.00
   37    3    5      2.19      0.00
   39    3    5     -3.55      0.00
   41    3    5     -2.91      0.00
  -44    4    5      0.14      0.00
  -42    4    5      1.17      0.00
  -40    4    5      2.86      0.00
  -38    4    5     -1.34      0.00
  -36    4    5     -4.72      0.00
  -34    4    5     -1.09      0.00
  -32    4    5     -5.73      0.00
  -30    4    5      2.12      0.00
  -28    4    5     10.91      0.00
  -26    4    5      3.34      0.00
  -24    4    5     10.38      0.00
  -22    4    5      1.37      0.00
  -20    4    5    -21.51      0.00
  -18    4    5    -33.27      0.00
  -16    4    5     11.08      0.00
  -14    4    5     43.33      0.00
  -12    4    5     17.15      0.00
  -10    4    5     -0.98      0.00
   -8    4    5    -43.61      0.00
   -6    4    5     -1.08      0.00
   -4    4    5     -7.30      0.00
   -2    4    5    -23.29      0.00
    0    4    5     48.70      0.00
    2    4    5      9.10      0.00
    4    4    5      7.68      0.00
    6    4    5    -12.25      0.00
    8    4    5    -25.18      0.00
   10    4    5      8.59      0.00
   12    4    5    -12.87      0.00
   14    4    5     10.22      0.00
   16    4    5     11.34      0.00
   18    4    5      1.44      0.00
   20    4    5      2.42      0.00
   22    4    5     -9.03      0.00
   24    4    5     -4.05      0.00
   26    4    5     -2.27      0.00
   28    4    5      4.82      0.00
   30    4    5      5.00      0.00
   32    4    5      2.58      0.00
   34    4    5      1.99      0.00
   36    4    5     -5.81      0.00
   38    4    5     -3.41      0.00
  -43    5    5      2.96      0.00
  -41    5    5     -0.49      0.00
  -39    5    5     -3.16      0.00
  -37    5    5     -1.11      0.00
  -35    5    5     -4.19      0.00
  -33    5    5      4.16      0.00
  -31    5    5      7.08      0.00
  -29    5    5     -2.41      0.00
  -27    5    5      5.19      0.00
  -25    5    5     -0.01      0.00
  -23    5    5    -13.78      0.00
  -21    5    5    -16.47      0.00
  -19    5    5      9.50      0.00
  -17    5    5     31.00      0.00
  -15    5    5     10.09      0.00
  -13    5    5     -8.61      0.00
  -11    5    5    -26.68      0.00
   -9    5    5    -15.94      0.00
   -7    5    5      8.56      0.00
   -5    5    5      2.81      0.00
   -3    5    5     25.39      0.00
   -1    5    5      6.49      0.00
    1    5    5    -13.02      0.00
    3    5    5      2.47      0.00
    5    5    5    -20.02      0.00
    7    5    5     -7.99      0.00
    9    5    5      8.18      0.00
   11    5    5     11.76      0.00
   13    5    5     17.82      0.00
   15    5    5    -10.46      0.00
   17    5    5    -10.56      0.00
   19    5    5     -1.61      0.00
   21    5    5     -5.34      0.00
   23    5    5      5.15      0.00
   25    5    5      4.21      0.00
   27    5    5      0.55      0.00
   29    5    5      0.63      0.00
   31    5    5      2.03      0.00
   33    5    5     -2.97      0.00
   35    5    5     -0.31      0.00
   37    5    5      0.58      0.00
  -40    6    5      0.76      0.00
  -38    6    5     -2.46      0.00
  -36    6    5      1.78      0.00
  -34    6    5      3.38      0.00
  -32    6    5      0.27      0.00
  -30    6    5      5.46      0.00
  -28    6    5     -0.74      0.00
  -26    6    5    -16.23      0.00
  -24    6    5    -17.24      0.00
  -22    6    5      8.69      0.00
  -20    6    5     27.85      0.00
  -18    6    5     15.05      0.00
  -16    6    5     -6.71      0.00
  -14    6    5    -20.13      0.00
  -12    6    5    -11.41      0.00
  -10    6    5     -4.09      0.00
   -8    6    5      3.67      0.00
   -6    6    5     10.10      0.00
   -4    6    5     15.50      0.00
   -2    6    5      9.35      0.00
    0    6    5     -7.69      0.00
    2    6    5    -18.40      0.00
    4    6    5    -20.88      0.00
    6    6    5     11.78      0.00
    8    6    5     13.97      0.00
   10    6    5      3.75      0.00
   12    6    5      5.32      0.00
   14    6    5     -2.72      0.00
   16    6    5      2.82      0.00
   18    6    5    -13.78      0.00
   20    6    5     -9.50      0.00
   22    6    5      7.69      0.00
   24    6    5      3.99      0.00
   26    6    5      6.67      0.00
   28    6    5     -0.05      0.00
   30    6    5     -5.80      0.00
   32    6    5     -1.06      0.00
   34    6    5      1.45      0.00
  -37    7    5      2.71      0.00
  -35    7    5      1.57      0.00
  -33    7    5      3.27      0.00
  -31    7    5      0.70      0.00
  -29    7    5    -12.08      0.00
  -27    7    5    -11.80      0.00
  -25    7    5      5.00      0.00
  -23    7    5     13.30      0.00
  -21    7    5      9.11      0.00
  -19    7    5     -0.95      0.00
  -17    7    5     -5.02      0.00
  -15    7    5     -4.65      0.00
  -13    7    5     -9.10      0.00
  -11    7    5     -3.02      0.00
   -9    7    5      7.53      0.00
   -7    7    5     11.11      0.00
   -5    7    5      8.37      0.00
   -3    7    5     -7.16      0.00
   -1    7    5     -9.27      0.00
    1    7    5     -3.71      0.00
    3    7    5      0.72      0.00
    5    7    5      2.04      0.00
    7    7    5     -5.28      0.00
    9    7    5      9.73      0.00
   11    7    5      7.30      0.00
   13    7    5     -5.09      0.00
   15    7    5     -5.75      0.00
   17    7    5     -3.39      0.00
   19    7    5      6.52      0.00
   21    7    5     -2.18      0.00
   23    7    5     -3.05      0.00
   25    7    5      3.86      0.00
   27    7    5     -0.28      0.00
   29    7    5      1.58      0.00
   31    7    5     -0.96      0.00
  -34    8    5      2.46      0.00
  -32    8    5     -5.32      0.00
  -30    8    5     -7.13      0.00
  -28    8    5      2.81      0.00
  -26    8    5      4.04      0.00
  -24    8    5      5.03      0.00
  -22    8    5      1.64      0.00
  -20    8    5     -3.38      0.00
  -18    8    5     -1.73      0.00
  -16    8    5     -4.83      0.00
  -14    8    5      1.71      0.00
  -12    8    5      4.09      0.00
  -10    8    5      1.45      0.00
   -8    8    5      0.62      0.00
   -6    8    5     -2.36      0.00
   -4    8    5     -0.88      0.00
   -2    8    5      0.12      0.00
    0    8    5     -0.74      0.00
    2    8    5     -1.48      0.00
    4    8    5      0.57      0.00
    6    8    5      2.26      0.00
    8    8    5      1.55      0.00
   10    8    5     -5.45      0.00
   12    8    5      1.07      0.00
   14    8    5      4.30      0.00
   16    8    5     -2.10      0.00
   18    8    5     -2.99      0.00
   20    8    5      1.08      0.00
   22    8    5      4.67      0.00
   24    8    5     -1.62      0.00
   26    8    5     -3.40      0.00
   28    8    5      0.81      0.00
  -29    9    5      2.55      0.00
  -27    9    5      0.68      0.00
  -25    9    5      0.92      0.00
  -23    9    5     -2.79      0.00
  -21    9    5     -0.56      0.00
  -19    9    5     -0.72      0.00
  -17    9    5      0.16      0.00
  -15    9    5      3.48      0.00
  -13    9    5      1.94      0.00
  -11    9    5      0.28      0.00
   -9    9    5     -3.97      0.00
   -7    9    5     -5.63      0.00
   -5    9    5      0.49      0.00
   -1    9    5      3.95      0.00
    1    9    5      0.40      0.00
    3    9    5     -2.81      0.00
    5    9    5     -1.49      0.00
    7    9    5     -0.80      0.00
    9    9    5      0.76      0.00
   11    9    5      2.21      0.00
   13    9    5     -2.31      0.00
   15    9    5     -0.28      0.00
   17    9    5      3.20      0.00
   19    9    5      0.02      0.00
   21    9    5     -2.64      0.00
   23    9    5     -0.34      0.00
  -24   10    5     -1.28      0.00
  -22   10    5     -0.69      0.00
  -20   10    5     -0.85      0.00
  -18   10    5      1.52      0.00
  -16   10    5      1.90      0.00
  -14   10    5     -1.09      0.00
  -12   10    5     -1.45      0.00
  -10   10    5     -0.82      0.00
   -8   10    5      1.05      0.00
   -6   10    5      0.55      0.00
    0   10    5      1.28      0.00
    2   10    5      1.73      0.00
    4   10    5     -0.01      0.00
    6   10    5     -3.23      0.00
    8   10    5      0.32      0.00
   10   10    5      0.08      0.00
   12   10    5     -0.28      0.00
   14   10    5      1.05      0.00
   16   10    5     -0.19      0.00
   18   10    5     -0.16      0.00
   -1   11    5     -4.39      0.00
    1   11    5      0.87      0.00
  -48    0    6     -0.23      0.00
  -46    0    6     -1.56      0.00
  -44    0    6      0.29      0.00
  -42    0    6     -6.20      0.00
  -40    0    6      1.21      0.00
  -38    0    6      2.96      0.00
  -36    0    6     -1.35      0.00
  -34    0    6     12.10      0.00
  -32    0    6     -5.45      0.00
  -30    0    6      0.64      0.00
  -28    0    6    -17.84      0.00
  -26    0    6     -3.23      0.00
  -24    0    6     20.44      0.00
  -22    0    6    -16.12      0.00
  -20    0    6     52.02      0.00
  -18    0    6    -21.83      0.00
  -16    0    6    -51.55      0.00
  -14    0    6     64.57      0.00
  -12    0    6    -36.65      0.00
  -10    0    6      5.93      0.00
   -8    0    6     19.46      0.00
   -6    0    6      6.72      0.00
   -4    0    6     14.15      0.00
   -2    0    6    -82.35      0.00
    0    0    6     -5.28      0.00
    2    0    6     58.65      0.00
    4    0    6     27.02      0.00
    6    0    6    -39.06      0.00
    8    0    6    -20.13      0.00
   10    0    6     10.60      0.00
   12    0    6     -0.58      0.00
   14    0    6      6.65      0.00
   16    0    6      0.59      0.00
   18    0    6     11.56      0.00
   20    0    6     12.45      0.00
   22    0    6    -15.27      0.00
   24    0    6    -18.76      0.00
   26    0    6      3.35      0.00
   28    0    6      9.12      0.00
   30    0    6      5.05      0.00
   32    0    6      5.78      0.00
   34    0    6     -3.20      0.00
   36    0    6     -1.96      0.00
   38    0    6     -2.90      0.00
   40    0    6     -1.48      0.00
  -47    1    6      1.32      0.00
  -45    1    6     -2.41      0.00
  -43    1    6     -0.90      0.00
  -41    1    6      0.52      0.00
  -39    1    6     -3.70      0.00
  -37    1    6      5.76      0.00
  -35    1    6      1.79      0.00
  -33    1    6     -1.31      0.00
  -31    1    6      0.42      0.00
  -29    1    6     -2.35      0.00
  -27    1    6      3.90      0.00
  -25    1    6    -15.54      0.00
  -23    1    6     11.82      0.00
  -21    1    6      4.07      0.00
  -19    1    6    -22.36      0.00
  -17    1    6     52.66      0.00
  -15    1    6    -20.36      0.00
  -13    1    6    -42.49      0.00
  -11    1    6     47.72      0.00
   -9    1    6     -6.37      0.00
   -7    1    6    -13.27      0.00
   -5    1    6    -26.67      0.00
   -3    1    6      6.96      0.00
   -1    1    6     69.90      0.00
    1    1    6    -17.02      0.00
    3    1    6    -52.63      0.00
    5    1    6      3.16      0.00
    7    1    6     10.40      0.00
    9    1    6     -2.14      0.00
   11    1    6      1.63      0.00
   13    1    6      5.96      0.00
   15    1    6     10.31      0.00
   17    1    6      4.66      0.00
   19    1    6    -11.92      0.00
   21    1    6    -10.93      0.00
   23    1    6      5.44      0.00
   25    1    6      2.86      0.00
   27    1    6     -2.14      0.00
   29    1    6      7.07      0.00
   31    1    6      0.97      0.00
   33    1    6     -2.57      0.00
   35    1    6     -1.62      0.00
   37    1    6     -2.79      0.00
   39    1    6      1.77      0.00
   41    1    6      0.18      0.00
  -48    2    6     -1.13      0.00
  -46    2    6      0.44      0.00
  -44    2    6      1.44      0.00
  -42    2    6     -0.02      0.00
  -40    2    6      1.40      0.00
  -38    2    6      0.22      0.00
  -36    2    6     -5.53      0.00
  -34    2    6     -2.15      0.00
  -32    2    6      9.82      0.00
  -30    2    6      0.26      0.00
  -28    2    6      3.03      0.00
  -26    2    6      2.01      0.00
  -24    2    6    -16.25      0.00
  -22    2    6    -13.16      0.00
  -20    2    6      6.53      0.00
  -18    2    6     17.20      0.00
  -16    2    6    -10.40      0.00
  -14    2    6     38.14      0.00
  -12    2    6      5.99      0.00
  -10    2    6    -90.28      0.00
   -8    2    6      2.73      0.00
   -6    2    6     11.27      0.00
   -4    2    6     56.90      0.00
   -2    2    6     42.31      0.00
    0    2    6    -50.59      0.00
    2    2    6     14.71      0.00
    4    2    6    -36.72      0.00
    6    2    6    -25.41      0.00
    8    2    6     21.15      0.00
   10    2    6      9.42      0.00
   12    2    6     26.98      0.00
   14    2    6      4.11      0.00
   16    2    6    -13.69      0.00
   18    2    6    -18.32      0.00
   20    2    6     -6.90      0.00
   22    2    6      5.46      0.00
   24    2    6      7.65      0.00
   26    2    6     10.44      0.00
   28    2    6     -1.27      0.00
   30    2    6     -8.01      0.00
   32    2    6     -3.36      0.00
   34    2    6     -0.99      0.00
   36    2    6     -0.40      0.00
   38    2    6      0.56      0.00
   40    2    6      2.39      0.00
  -47    3    6      1.31      0.00
  -45    3    6      0.97      0.00
  -43    3    6      0.32      0.00
  -41    3    6      1.17      0.00
  -39    3    6     -2.62      0.00
  -37    3    6     -4.27      0.00
  -35    3    6      6.17      0.00
  -33    3    6     -3.00      0.00
  -31    3    6      2.14      0.00
  -29    3    6     10.11      0.00
  -27    3    6    -15.12      0.00
  -25    3    6      0.78      0.00
  -23    3    6     -0.65      0.00
  -21    3    6     -2.68      0.00
  -19    3    6      1.00      0.00
  -17    3    6      8.45      0.00
  -15    3    6     28.14      0.00
  -13    3    6    -50.82      0.00
  -11    3    6    -13.09      0.00
   -9    3    6     14.02      0.00
   -7    3    6     -0.79      0.00
   -5    3    6     60.48      0.00
   -3    3    6    -27.72      0.00
   -1    3    6    -15.15      0.00
    1    3    6     -3.84      0.00
    3    3    6    -17.74      0.00
    5    3    6     35.23      0.00
    7    3    6    -13.37      0.00
    9    3    6      2.26      0.00
   11    3    6     17.50      0.00
   13    3    6    -14.39      0.00
   15    3    6     -7.34      0.00
   17    3    6     -4.39      0.00
   19    3    6      1.69      0.00
   21    3    6      7.23      0.00
   23    3    6      3.83      0.00
   25    3    6     -0.53      0.00
   27    3    6     -1.35      0.00
   29    3    6     -4.33      0.00
   31    3    6     -2.04      0.00
   33    3    6     -1.52      0.00
   35    3    6     -1.09      0.00
   37    3    6      5.20      0.00
   39    3    6      0.99      0.00
  -44    4    6      1.01      0.00
  -42    4    6     -1.42      0.00
  -40    4    6     -2.83      0.00
  -38    4    6      4.29      0.00
  -36    4    6      0.29      0.00
  -34    4    6     -0.92      0.00
  -32    4    6      1.84      0.00
  -30    4    6    -12.44      0.00
  -28    4    6      2.96      0.00
  -26    4    6      9.50      0.00
  -24    4    6     -2.60      0.00
  -22    4    6      5.77      0.00
  -20    4    6     10.03      0.00
  -18    4    6      3.07      0.00
  -16    4    6    -33.45      0.00
  -14    4    6    -31.92      0.00
  -12    4    6     24.51      0.00
  -10    4    6     33.96      0.00
   -8    4    6     34.23      0.00
   -6    4    6    -13.09      0.00
   -4    4    6    -53.06      0.00
   -2    4    6      0.52      0.00
    0    4    6      0.04      0.00
    2    4    6      0.41      0.00
    4    4    6     15.44      0.00
    6    4    6     15.24      0.00
    8    4    6     31.22      0.00
   10    4    6    -25.94      0.00
   12    4    6    -37.05      0.00
   14    4    6      0.44      0.00
   16    4    6     -0.30      0.00
   18    4    6     20.00      0.00
   20    4    6     11.80      0.00
   22    4    6     -2.24      0.00
   24    4    6     -2.58      0.00
   26    4    6     -9.47      0.00
   28    4    6     -2.89      0.00
   30    4    6      2.79      0.00
   32    4    6     -1.39      0.00
   34    4    6      4.21      0.00
   36    4    6      1.67      0.00
   38    4    6     -1.92      0.00
  -43    5    6     -0.22      0.00
  -41    5    6      2.55      0.00
  -39    5    6      0.20      0.00
  -37    5    6     -0.11      0.00
  -35    5    6     -0.93      0.00
  -33    5    6     -6.68      0.00
  -31    5    6     -1.13      0.00
  -29    5    6      1.98      0.00
  -27    5    6     -0.83      0.00
  -25    5    6     10.73      0.00
  -23    5    6     21.90      0.00
  -21    5    6     -1.74      0.00
  -19    5    6    -32.56      0.00
  -17    5    6    -27.68      0.00
  -15    5    6      6.98      0.00
  -13    5    6     35.55      0.00
  -11    5    6     14.66      0.00
   -9    5    6      4.15      0.00
   -7    5    6    -13.50      0.00
   -5    5    6    -15.11      0.00
   -3    5    6     -4.95      0.00
   -1    5    6    -31.63      0.00
    1    5    6     19.03      0.00
    3    5    6     36.10      0.00
    5    5    6     10.32      0.00
    7    5    6     -6.70      0.00
    9    5    6    -26.81      0.00
   11    5    6      5.69      0.00
   13    5    6     -9.40      0.00
   15    5    6     -6.88      0.00
   17    5    6     16.01      0.00
   19    5    6      4.58      0.00
   21    5    6      9.88      0.00
   23    5    6     -5.02      0.00
   25    5    6    -10.23      0.00
   27    5    6     -2.19      0.00
   29    5    6     -1.90      0.00
   31    5    6      7.02      0.00
   33    5    6      3.77      0.00
   35    5    6     -2.13      0.00
   37    5    6     -1.88      0.00
  -40    6    6      1.41      0.00
  -38    6    6     -0.62      0.00
  -36    6    6     -4.25      0.00
  -34    6    6     -2.85      0.00
  -32    6    6     -0.87      0.00
  -30    6    6     -0.46      0.00
  -28    6    6      6.98      0.00
  -26    6    6     17.97      0.00
  -24    6    6     -0.06      0.00
  -22    6    6    -20.35      0.00
  -20    6    6    -15.75      0.00
  -18    6    6     -0.35      0.00
  -16    6    6     16.61      0.00
  -14    6    6      9.79      0.00
  -12    6    6      5.66      0.00
  -10    6    6      0.65      0.00
   -8    6    6    -15.59      0.00
   -6    6    6     -7.52      0.00
   -4    6    6    -11.62      0.00
   -2    6    6      5.75      0.00
    0    6    6     25.34      0.00
    2    6    6     -4.60      0.00
    4    6    6      0.20      0.00
    6    6    6      0.28      0.00
    8    6    6     -8.05      0.00
   10    6    6     -6.77      0.00
   12    6    6     -5.13      0.00
   14    6    6     16.96      0.00
   16    6    6      4.37      0.00
   18    6    6     -6.43      0.00
   20    6    6      0.00      0.00
   22    6    6     -4.40      0.00
   24    6    6      2.33      0.00
   26    6    6     -1.81      0.00
   28    6    6      0.57      0.00
   30    6    6      1.40      0.00
   32    6    6     -0.11      0.00
   34    6    6      1.45      0.00
  -39    7    6     -0.41      0.00
  -37    7    6     -1.40      0.00
  -35    7    6     -1.34      0.00
  -33    7    6     -2.25      0.00
  -31    7    6      2.75      0.00
  -29    7    6     12.77      0.00
  -27    7    6      0.87      0.00
  -25    7    6    -14.45      0.00
  -23    7    6     -9.77      0.00
  -21    7    6     -0.71      0.00
  -19    7    6     12.27      0.00
  -17    7    6      8.56      0.00
  -15    7    6      1.69      0.00
  -13    7    6     -3.80      0.00
  -11    7    6     -9.06      0.00
   -9    7    6     -2.61      0.00
   -7    7    6     -3.14      0.00
   -5    7    6      1.00      0.00
   -3    7    6     11.28      0.00
   -1    7    6      4.54      0.00
    1    7    6     -2.75      0.00
    3    7    6      0.78      0.00
    5    7    6    -12.37      0.00
    7    7    6     -4.67      0.00
    9    7    6      9.45      0.00
   11    7    6      4.38      0.00
   13    7    6      1.48      0.00
   15    7    6     -2.80      0.00
   17    7    6      5.02      0.00
   19    7    6     -1.84      0.00
   21    7    6     -9.77      0.00
   23    7    6     -0.61      0.00
   25    7    6      3.90      0.00
   27    7    6      3.97      0.00
   29    7    6     -0.02      0.00
   31    7    6     -1.82      0.00
  -34    8    6      2.92      0.00
  -32    8    6      6.04      0.00
  -30    8    6     -1.14      0.00
  -28    8    6    -10.51      0.00
  -26    8    6     -5.43      0.00
  -24    8    6      1.47      0.00
  -22    8    6      6.12      0.00
  -20    8    6      6.48      0.00
  -18    8    6      2.04      0.00
  -16    8    6     -0.18      0.00
  -14    8    6     -5.14      0.00
  -12    8    6     -6.66      0.00
  -10    8    6     -4.30      0.00
   -8    8    6      1.39      0.00
   -6    8    6     12.64      0.00
   -4    8    6      6.50      0.00
   -2    8    6     -4.66      0.00
    0    8    6     -3.79      0.00
    2    8    6     -5.96      0.00
    4    8    6     -3.70      0.00
    6    8    6      5.77      0.00
    8    8    6     -0.52      0.00
   10    8    6      1.68      0.00
   12    8    6      5.87      0.00
   14    8    6     -0.25      0.00
   16    8    6     -4.64      0.00
   18    8    6     -6.29      0.00
   20    8    6      3.12      0.00
   22    8    6      3.94      0.00
   24    8    6     -2.09      0.00
   26    8    6      0.16      0.00
   28    8    6      0.26      0.00
  -29    9    6     -3.76      0.00
  -27    9    6     -1.01      0.00
  -25    9    6      1.20      0.00
  -23    9    6      3.88      0.00
  -21    9    6      4.38      0.00
  -19    9    6      1.13      0.00
  -17    9    6     -2.23      0.00
  -15    9    6     -3.95      0.00
  -13    9    6     -1.02      0.00
  -11    9    6      0.15      0.00
   -9    9    6      1.56      0.00
   -7    9    6      1.85      0.00
   -5    9    6     -2.32      0.00
   -3    9    6      4.16      0.00
   -1    9    6      0.39      0.00
    1    9    6     -5.00      0.00
    3    9    6     -0.92      0.00
    5    9    6     -2.24      0.00
    7    9    6      1.98      0.00
    9    9    6      5.36      0.00
   11    9    6     -0.78      0.00
   13    9    6     -1.71      0.00
   15    9    6     -0.59      0.00
   17    9    6     -0.61      0.00
   19    9    6     -1.39      0.00
   21    9    6     -1.09      0.00
   23    9    6      2.59      0.00
  -24   10    6      1.42      0.00
  -22   10    6      0.81      0.00
  -20   10    6     -0.43      0.00
  -18   10    6     -1.10      0.00
  -16   10    6      0.73      0.00
  -14   10    6      0.55      0.00
  -12   10    6      1.30      0.00
  -10   10    6      1.49      0.00
   -8   10    6     -3.75      0.00
   -6   10    6     -3.48      0.00
    0   10    6      4.91      0.00
    2   10    6     -0.77      0.00
    4   10    6     -2.84      0.00
    6   10    6      0.07      0.00
    8   10    6     -1.70      0.00
   10   10    6      1.66      0.00
   12   10    6      1.95      0.00
   14   10    6     -0.78      0.00
   16   10    6     -1.28      0.00
   -3   11    6     -0.76      0.00
   -1   11    6     -1.27      0.00
    1   11    6      1.75      0.00
  -47    1    7      1.06      0.00
  -45    1    7     -0.69      0.00
  -43    1    7     -1.91      0.00
  -41    1    7     -2.66      0.00
  -39    1    7     -3.49      0.00
  -37    1    7      4.57      0.00
  -35    1    7     -1.27      0.00
  -33    1    7      9.94      0.00
  -31    1    7     -1.64      0.00
  -29    1    7     -8.59      0.00
  -27    1    7      0.86      0.00
  -25    1    7    -21.12      0.00
  -23    1    7     18.71      0.00
  -21    1    7     14.11      0.00
  -19    1    7      6.81      0.00
  -17    1    7     11.56      0.00
  -15    1    7    -43.33      0.00
  -13    1    7     17.34      0.00
  -11    1    7     -7.66      0.00
   -9    1    7     -2.89      0.00
   -7    1    7     35.27      0.00
   -5    1    7     -7.44      0.00
   -3    1    7     15.42      0.00
   -1    1    7    -47.01      0.00
    1    1    7    -18.08      0.00
    3    1    7     20.22      0.00
    5    1    7      8.28      0.00
    7    1    7     11.13      0.00
    9    1    7     -9.59      0.00
   11    1    7      3.41      0.00
   13    1    7     -3.54      0.00
   15    1    7    -10.53      0.00
   17    1    7      1.91      0.00
   19    1    7     11.78      0.00
   21    1    7      8.85      0.00
   23    1    7     -3.63      0.00
   25    1    7     -9.25      0.00
   27    1    7     -4.84      0.00
   29    1    7      3.91      0.00
   31    1    7      2.52      0.00
   33    1    7      2.41      0.00
   35    1    7      1.34      0.00
   37    1    7     -0.49      0.00
   39    1    7      0.39      0.00
  -48    2    7      0.38      0.00
  -46    2    7     -0.23      0.00
  -44    2    7     -1.54      0.00
  -42    2    7     -2.63      0.00
  -40    2    7     -0.50      0.00
  -38    2    7     -1.50      0.00
  -36    2    7      6.31      0.00
  -34    2    7      4.69      0.00
  -32    2    7     -5.68      0.00
  -30    2    7      5.97      0.00
  -28    2    7    -14.60      0.00
  -26    2    7      2.09      0.00
  -24    2    7     10.27      0.00
  -22    2    7    -15.52      0.00
  -20    2    7     18.24      0.00
  -18    2    7     -3.40      0.00
  -16    2    7     11.29      0.00
  -14    2    7     -1.46      0.00
  -12    2    7    -41.99      0.00
  -10    2    7     41.15      0.00
   -8    2    7     13.54      0.00
   -6    2    7    -18.72      0.00
   -4    2    7    -25.39      0.00
   -2    2    7     -3.50      0.00
    0    2    7     55.14      0.00
    2    2    7     -7.84      0.00
    4    2    7    -36.41      0.00
    6    2    7     -9.81      0.00
    8    2    7      7.36      0.00
   10    2    7     13.12      0.00
   12    2    7     -5.58      0.00
   14    2    7      3.23      0.00
   16    2    7     13.67      0.00
   18    2    7     -1.93      0.00
   20    2    7     -7.83      0.00
   22    2    7     -5.58      0.00
   24    2    7     -2.72      0.00
   26    2    7      6.63      0.00
   28    2    7      0.98      0.00
   30    2    7      0.23      0.00
   32    2    7      4.06      0.00
   34    2    7     -3.76      0.00
   36    2    7      0.59      0.00
   38    2    7     -1.43      0.00
   40    2    7     -0.84      0.00
  -47    3    7     -0.28      0.00
  -45    3    7     -0.90      0.00
  -43    3    7     -1.84      0.00
  -41    3    7      0.75      0.00
  -39    3    7      4.26      0.00
  -37    3    7     -0.53      0.00
  -35    3    7     -3.12      0.00
  -33    3    7      2.32      0.00
  -31    3    7      0.03      0.00
  -29    3    7      4.56      0.00
  -27    3    7      4.93      0.00
  -25    3    7    -12.94      0.00
  -23    3    7     -5.24      0.00
  -21    3    7      5.90      0.00
  -19    3    7     -9.82      0.00
  -17    3    7      2.76      0.00
  -15    3    7      9.57      0.00
  -13    3    7     27.24      0.00
  -11    3    7     17.40      0.00
   -9    3    7    -73.35      0.00
   -7    3    7    -28.72      0.00
   -5    3    7     37.22      0.00
   -3    3    7     32.97      0.00
   -1    3    7     20.60      0.00
    1    3    7    -27.99      0.00
    3    3    7     11.45      0.00
    5    3    7     -3.86      0.00
    7    3    7    -38.72      0.00
    9    3    7     -6.46      0.00
   11    3    7     10.48      0.00
   13    3    7     37.07      0.00
   15    3    7     10.13      0.00
   17    3    7    -12.00      0.00
   19    3    7    -12.07      0.00
   21    3    7    -14.70      0.00
   23    3    7      2.88      0.00
   25    3    7      5.93      0.00
   27    3    7      4.99      0.00
   29    3    7      6.84      0.00
   31    3    7     -4.83      0.00
   33    3    7     -2.84      0.00
   35    3    7     -0.03      0.00
   37    3    7     -4.11      0.00
   39    3    7      1.63      0.00
  -46    4    7     -0.67      0.00
  -44    4    7      1.34      0.00
  -42    4    7      1.18      0.00
  -40    4    7     -3.35      0.00
  -38    4    7      0.32      0.00
  -36    4    7      0.06      0.00
  -34    4    7     -1.25      0.00
  -32    4    7      6.59      0.00
  -30    4    7      2.17      0.00
  -28    4    7     -0.63      0.00
  -26    4    7     -4.38      0.00
  -24    4    7     -2.92      0.00
  -22    4    7    -12.44      0.00
  -20    4    7    -10.38      0.00
  -18    4    7     26.53      0.00
  -16    4    7     18.82      0.00
  -14    4    7     12.15      0.00
  -12    4    7    -36.78      0.00
  -10    4    7    -37.21      0.00
   -8    4    7     29.12      0.00
   -6    4    7     -6.59      0.00
   -4    4    7     19.86      0.00
   -2    4    7     18.31      0.00
    0    4    7     -1.53      0.00
    2    4    7      2.19      0.00
    4    4    7    -40.64      0.00
    6    4    7      2.86      0.00
    8    4    7     12.04      0.00
   10    4    7      2.94      0.00
   12    4    7     11.98      0.00
   14    4    7     -3.98      0.00
   16    4    7      1.60      0.00
   18    4    7     -6.72      0.00
   20    4    7     -6.50      0.00
   22    4    7     -0.83      0.00
   24    4    7      2.77      0.00
   26    4    7      8.02      0.00
   28    4    7     -0.43      0.00
   30    4    7     -1.09      0.00
   32    4    7     -1.76      0.00
   34    4    7     -4.35      0.00
   36    4    7     -0.16      0.00
  -43    5    7     -1.27      0.00
  -41    5    7      0.46      0.00
  -39    5    7     -1.97      0.00
  -37    5    7     -2.85      0.00
  -35    5    7      6.26      0.00
  -33    5    7      1.29      0.00
  -31    5    7     -1.10      0.00
  -29    5    7      0.09      0.00
  -27    5    7     -1.68      0.00
  -25    5    7     -7.51      0.00
  -23    5    7     -9.75      0.00
  -21    5    7     14.62      0.00
  -19    5    7     19.11      0.00
  -17    5    7      4.12      0.00
  -15    5    7    -18.32      0.00
  -13    5    7    -28.23      0.00
  -11    5    7      8.60      0.00
   -9    5    7     10.70      0.00
   -7    5    7     10.22      0.00
   -5    5    7     19.39      0.00
   -3    5    7    -14.40      0.00
   -1    5    7     -6.65      0.00
    1    5    7     -7.27      0.00
    3    5    7    -10.22      0.00
    5    5    7      8.93      0.00
    7    5    7      2.33      0.00
    9    5    7     17.77      0.00
   11    5    7      6.58      0.00
   13    5    7    -21.15      0.00
   15    5    7     -8.79      0.00
   17    5    7     -3.51      0.00
   19    5    7      6.67      0.00
   21    5    7      9.94      0.00
   23    5    7      1.92      0.00
   25    5    7     -2.89      0.00
   27    5    7     -1.68      0.00
   29    5    7     -0.26      0.00
   31    5    7     -2.30      0.00
   33    5    7      0.18      0.00
   35    5    7      0.30      0.00
  -40    6    7     -0.51      0.00
  -38    6    7      2.69      0.00
  -36    6    7     -0.02      0.00
  -34    6    7     -2.50      0.00
  -32    6    7      1.79      0.00
  -30    6    7     -0.14      0.00
  -28    6    7     -8.39      0.00
  -26    6    7     -4.89      0.00
  -24    6    7     13.95      0.00
  -22    6    7     18.81      0.00
  -20    6    7      0.20      0.00
  -18    6    7    -22.71      0.00
  -16    6    7    -18.54      0.00
  -14    6    7      2.89      0.00
  -12    6    7     15.14      0.00
  -10    6    7     10.69      0.00
   -8    6    7      5.57      0.00
   -6    6    7      1.52      0.00
   -4    6    7     -9.68      0.00
   -2    6    7     -6.56      0.00
    0    6    7    -17.70      0.00
    2    6    7     -0.85      0.00
    4    6    7     24.16      0.00
    6    6    7     10.89      0.00
    8    6    7      3.24      0.00
   10    6    7    -17.56      0.00
   12    6    7     -5.50      0.00
   14    6    7      2.94      0.00
   16    6    7    -11.01      0.00
   18    6    7      5.20      0.00
   20    6    7      7.94      0.00
   22    6    7      6.52      0.00
   24    6    7      2.61      0.00
   26    6    7     -7.82      0.00
   28    6    7     -5.28      0.00
   30    6    7     -0.53      0.00
   32    6    7      3.74      0.00
  -39    7    7      1.67      0.00
  -37    7    7     -1.29      0.00
  -35    7    7      0.23      0.00
  -33    7    7     -2.13      0.00
  -31    7    7     -9.07      0.00
  -29    7    7     -0.67      0.00
  -27    7    7     12.57      0.00
  -25    7    7     14.53      0.00
  -23    7    7      1.50      0.00
  -21    7    7    -16.01      0.00
  -19    7    7    -12.97      0.00
  -17    7    7     -3.36      0.00
  -15    7    7      3.24      0.00
  -13    7    7      8.34      0.00
  -11    7    7      9.91      0.00
   -9    7    7      9.53      0.00
   -7    7    7     -3.62      0.00
   -5    7    7    -16.29      0.00
   -3    7    7    -13.85      0.00
   -1    7    7     -2.08      0.00
    1    7    7     17.50      0.00
    3    7    7      8.53      0.00
    5    7    7      0.45      0.00
    7    7    7      2.56      0.00
    9    7    7     -5.93      0.00
   11    7    7     -6.42      0.00
   13    7    7    -11.08      0.00
   15    7    7      5.45      0.00
   17    7    7     13.29      0.00
   19    7    7     -0.82      0.00
   21    7    7     -0.17      0.00
   23    7    7     -3.06      0.00
   25    7    7     -1.59      0.00
   27    7    7     -0.26      0.00
   29    7    7     -0.60      0.00
  -34    8    7     -6.33      0.00
  -32    8    7     -2.20      0.00
  -30    8    7      5.86      0.00
  -28    8    7      7.94      0.00
  -26    8    7      5.23      0.00
  -24    8    7     -7.22      0.00
  -22    8    7     -8.80      0.00
  -20    8    7     -3.73      0.00
  -18    8    7     -1.38      0.00
  -16    8    7      4.20      0.00
  -14    8    7      5.39      0.00
  -12    8    7      4.65      0.00
  -10    8    7     -0.49      0.00
   -8    8    7     -4.63      0.00
   -6    8    7     -4.55      0.00
   -4    8    7     -0.65      0.00
   -2    8    7      0.36      0.00
    0    8    7      2.14      0.00
    2    8    7      2.88      0.00
    4    8    7      5.25      0.00
    6    8    7     -0.58      0.00
    8    8    7     -8.05      0.00
   10    8    7     -1.64      0.00
   12    8    7      2.10      0.00
   14    8    7      2.00      0.00
   16    8    7     -1.04      0.00
   18    8    7      3.78      0.00
   20    8    7      3.52      0.00
   22    8    7     -4.19      0.00
   24    8    7     -3.42      0.00
   26    8    7      0.62      0.00
  -29    9    7      1.10      0.00
  -27    9    7     -3.50      0.00
  -25    9    7     -4.69      0.00
  -23    9    7      0.59      0.00
  -21    9    7     -0.56      0.00
  -19    9    7      0.86      0.00
  -17    9    7      4.01      0.00
  -15    9    7      1.43      0.00
  -13    9    7     -1.37      0.00
  -11    9    7     -4.42      0.00
   -9    9    7     -3.05      0.00
   -7    9    7      2.14      0.00
   -5    9    7      4.43      0.00
   -3    9    7      3.58      0.00
   -1    9    7     -0.01      0.00
    1    9    7     -3.74      0.00
    3    9    7     -1.81      0.00
    5    9    7     -2.11      0.00
    7    9    7      1.47      0.00
    9    9    7      3.30      0.00
   11    9    7     -2.11      0.00
   13    9    7      0.87      0.00
   15    9    7      2.13      0.00
   17    9    7     -1.05      0.00
   19    9    7     -3.24      0.00
   21    9    7      0.40      0.00
  -24   10    7     -0.41      0.00
  -22   10    7      0.22      0.00
  -20   10    7      3.46      0.00
  -18   10    7      1.43      0.00
  -16   10    7     -1.73      0.00
  -14   10    7     -0.89      0.00
  -12   10    7     -1.55      0.00
  -10   10    7      0.81      0.00
   -8   10    7      0.01      0.00
    0   10    7      2.51      0.00
    2   10    7     -2.61      0.00
    4   10    7     -4.51      0.00
    6   10    7      1.37      0.00
    8   10    7      0.88      0.00
   10   10    7      2.62      0.00
   12   10    7      1.95      0.00
   14   10    7     -2.01      0.00
   -1   11    7      1.10      0.00
    1   11    7     -0.41      0.00
  -48    0    8     -0.73      0.00
  -46    0    8     -0.87      0.00
  -44    0    8     -2.67      0.00
  -42    0    8      6.75      0.00
  -40    0    8      1.25      0.00
  -38    0    8      4.33      0.00
  -36    0    8     -2.52      0.00
  -34    0    8     -3.63      0.00
  -32    0    8     -3.46      0.00
  -30    0    8    -13.01      0.00
  -28    0    8     21.58      0.00
  -26    0    8     -2.51      0.00
  -24    0    8      8.28      0.00
  -22    0    8     23.64      0.00
  -20    0    8    -50.35      0.00
  -18    0    8    -14.61      0.00
  -16    0    8      9.02      0.00
  -14    0    8     19.84      0.00
  -12    0    8      9.80      0.00
  -10    0    8    -23.17      0.00
   -8    0    8     34.64      0.00
   -6    0    8      3.33      0.00
   -4    0    8    -44.83      0.00
   -2    0    8    -37.30      0.00
    0    0    8     43.58      0.00
    2    0    8     35.99      0.00
    4    0    8     -9.34      0.00
    6    0    8      9.68      0.00
    8    0    8    -16.20      0.00
   10    0    8     -3.17      0.00
   12    0    8     -3.74      0.00
   14    0    8    -10.60      0.00
   16    0    8     12.70      0.00
   18    0    8     10.53      0.00
   20    0    8     -9.17      0.00
   22    0    8     -9.90      0.00
   24    0    8      4.06      0.00
   26    0    8      2.80      0.00
   28    0    8      2.38      0.00
   30    0    8     -0.52      0.00
   32    0    8     -1.33      0.00
   34    0    8      2.12      0.00
   36    0    8     -3.31      0.00
   38    0    8      0.39      0.00
  -47    1    8     -2.17      0.00
  -45    1    8      1.40      0.00
  -43    1    8      1.04      0.00
  -41    1    8      0.19      0.00
  -39    1    8      3.76      0.00
  -37    1    8     -0.76      0.00
  -35    1    8     -3.04      0.00
  -33    1    8     -6.85      0.00
  -31    1    8      4.24      0.00
  -29    1    8     -0.92      0.00
  -27    1    8     -0.75      0.00
  -25    1    8     20.86      0.00
  -23    1    8    -16.21      0.00
  -21    1    8     -6.94      0.00
  -19    1    8     19.22      0.00
  -17    1    8    -23.73      0.00
  -15    1    8    -11.39      0.00
  -13    1    8     12.45      0.00
  -11    1    8     26.01      0.00
   -9    1    8      7.25      0.00
   -7    1    8    -42.16      0.00
   -5    1    8     -1.00      0.00
   -3    1    8     40.01      0.00
   -1    1    8    -18.10      0.00
    1    1    8    -32.55      0.00
    3    1    8     19.54      0.00
    5    1    8     19.49      0.00
    7    1    8      8.51      0.00
    9    1    8     -2.38      0.00
   11    1    8    -17.05      0.00
   13    1    8     -0.43      0.00
   15    1    8      3.90      0.00
   17    1    8     -8.84      0.00
   19    1    8     -0.71      0.00
   21    1    8     10.48      0.00
   23    1    8      0.88      0.00
   25    1    8     -2.19      0.00
   27    1    8      0.06      0.00
   29    1    8     -3.49      0.00
   31    1    8      1.27      0.00
   33    1    8     -1.42      0.00
   35    1    8      1.75      0.00
   37    1    8      2.00      0.00
   39    1    8     -1.28      0.00
  -48    2    8      0.87      0.00
  -46    2    8      1.48      0.00
  -44    2    8     -0.40      0.00
  -42    2    8      0.82      0.00
  -40    2    8      0.60      0.00
  -38    2    8     -7.68      0.00
  -36    2    8      1.58      0.00
  -34    2    8      4.20      0.00
  -32    2    8     -3.09      0.00
  -30    2    8      3.04      0.00
  -28    2    8     -1.32      0.00
  -26    2    8     -3.97      0.00
  -24    2    8     -8.27      0.00
  -22    2    8     16.91      0.00
  -20    2    8      5.11      0.00
  -18    2    8    -16.66      0.00
  -16    2    8     29.78      0.00
  -14    2    8    -19.88      0.00
  -12    2    8    -19.38      0.00
  -10    2    8      3.35      0.00
   -8    2    8      4.66      0.00
   -6    2    8     53.91      0.00
   -4    2    8    -33.99      0.00
   -2    2    8    -19.83      0.00
    0    2    8     16.28      0.00
    2    2    8    -23.78      0.00
    4    2    8      0.70      0.00
    6    2    8      5.38      0.00
    8    2    8     14.92      0.00
   10    2    8     12.62      0.00
   12    2    8     -1.31      0.00
   14    2    8    -19.21      0.00
   16    2    8    -13.94      0.00
   18    2    8      7.89      0.00
   20    2    8      7.13      0.00
   22    2    8      6.87      0.00
   24    2    8      3.50      0.00
   26    2    8     -5.39      0.00
   28    2    8     -5.28      0.00
   30    2    8     -1.77      0.00
   32    2    8      1.19      0.00
   34    2    8      2.10      0.00
   36    2    8      0.72      0.00
   38    2    8      2.08      0.00
  -47    3    8     -0.78      0.00
  -45    3    8      0.09      0.00
  -43    3    8      0.98      0.00
  -41    3    8     -5.30      0.00
  -39    3    8      0.28      0.00
  -37    3    8      4.52      0.00
  -35    3    8     -3.92      0.00
  -33    3    8      8.59      0.00
  -31    3    8     -2.23      0.00
  -29    3    8     -8.28      0.00
  -27    3    8     -2.14      0.00
  -25    3    8      0.52      0.00
  -23    3    8     12.01      0.00
  -21    3    8    -11.27      0.00
  -19    3    8     18.62      0.00
  -17    3    8      2.98      0.00
  -15    3    8    -29.96      0.00
  -13    3    8     10.42      0.00
  -11    3    8    -11.94      0.00
   -9    3    8     30.09      0.00
   -7    3    8     11.08      0.00
   -5    3    8    -24.20      0.00
   -3    3    8      7.70      0.00
   -1    3    8    -28.99      0.00
    1    3    8     13.98      0.00
    3    3    8     19.50      0.00
    5    3    8    -19.26      0.00
    7    3    8      1.59      0.00
    9    3    8      2.18      0.00
   11    3    8     -1.49      0.00
   13    3    8      0.74      0.00
   15    3    8      2.17      0.00
   17    3    8      1.49      0.00
   19    3    8      1.89      0.00
   21    3    8     -0.21      0.00
   23    3    8     -1.97      0.00
   25    3    8     -2.36      0.00
   27    3    8     -1.08      0.00
   29    3    8      3.98      0.00
   31    3    8     -2.27      0.00
   33    3    8      0.07      0.00
   35    3    8      2.17      0.00
   37    3    8     -0.19      0.00
  -46    4    8      1.59      0.00
  -44    4    8     -2.97      0.00
  -42    4    8     -2.22      0.00
  -40    4    8      2.46      0.00
  -38    4    8     -0.24      0.00
  -36    4    8      5.10      0.00
  -34    4    8      0.23      0.00
  -32    4    8     -6.09      0.00
  -30    4    8      4.07      0.00
  -28    4    8      0.95      0.00
  -26    4    8     -1.97      0.00
  -24    4    8     -4.29      0.00
  -22    4    8      6.39      0.00
  -20    4    8      8.93      0.00
  -18    4    8    -21.46      0.00
  -16    4    8     -7.61      0.00
  -14    4    8     16.93      0.00
  -12    4    8     16.47      0.00
  -10    4    8     14.12      0.00
   -8    4    8    -33.19      0.00
   -6    4    8    -22.99      0.00
   -4    4    8     13.27      0.00
   -2    4    8     12.15      0.00
    0    4    8     15.35      0.00
    2    4    8    -16.79      0.00
    4    4    8      5.67      0.00
    6    4    8     17.46      0.00
    8    4    8    -31.27      0.00
   10    4    8    -11.78      0.00
   12    4    8      5.70      0.00
   14    4    8     16.05      0.00
   16    4    8     18.92      0.00
   18    4    8     -5.82      0.00
   20    4    8     -9.76      0.00
   22    4    8     -8.39      0.00
   24    4    8     -3.30      0.00
   26    4    8      7.18      0.00
   28    4    8      2.15      0.00
   30    4    8     -0.01      0.00
   32    4    8      3.32      0.00
   34    4    8     -3.44      0.00
   36    4    8     -0.26      0.00
  -43    5    8      1.05      0.00
  -41    5    8     -0.83      0.00
  -39    5    8     -0.94      0.00
  -37    5    8     -0.25      0.00
  -35    5    8     -1.05      0.00
  -33    5    8      3.01      0.00
  -31    5    8      4.20      0.00
  -29    5    8     -3.28      0.00
  -27    5    8      1.31      0.00
  -25    5    8      5.17      0.00
  -23    5    8     -7.06      0.00
  -21    5    8    -17.32      0.00
  -19    5    8     -8.77      0.00
  -17    5    8     28.73      0.00
  -15    5    8     21.64      0.00
  -13    5    8     -3.57      0.00
  -11    5    8    -15.48      0.00
   -9    5    8    -30.82      0.00
   -7    5    8     11.57      0.00
   -5    5    8      5.24      0.00
   -3    5    8     -3.51      0.00
   -1    5    8     20.84      0.00
    1    5    8      9.96      0.00
    3    5    8      6.22      0.00
    5    5    8    -35.34      0.00
    7    5    8    -16.60      0.00
    9    5    8     20.04      0.00
   11    5    8      1.01      0.00
   13    5    8     10.88      0.00
   15    5    8      1.76      0.00
   17    5    8     -0.19      0.00
   19    5    8      0.34      0.00
   21    5    8    -12.64      0.00
   23    5    8     -2.64      0.00
   25    5    8      0.87      0.00
   27    5    8      5.23      0.00
   29    5    8      7.12      0.00
   31    5    8     -1.66      0.00
   33    5    8     -2.88      0.00
  -40    6    8     -0.98      0.00
  -38    6    8     -2.43      0.00
  -36    6    8     -0.92      0.00
  -34    6    8      3.28      0.00
  -32    6    8     -0.12      0.00
  -30    6    8      4.54      0.00
  -28    6    8      7.68      0.00
  -26    6    8     -9.97      0.00
  -24    6    8    -16.16      0.00
  -22    6    8     -8.02      0.00
  -20    6    8     16.02      0.00
  -18    6    8     20.61      0.00
  -16    6    8      2.59      0.00
  -14    6    8     -2.87      0.00
  -12    6    8    -17.33      0.00
  -10    6    8     -9.53      0.00
   -8    6    8      1.59      0.00
   -6    6    8     -5.71      0.00
   -4    6    8     22.52      0.00
   -2    6    8     17.46      0.00
    0    6    8     -7.80      0.00
    2    6    8    -12.01      0.00
    4    6    8    -13.97      0.00
    6    6    8      2.88      0.00
    8    6    8     -3.62      0.00
   10    6    8      6.72      0.00
   12    6    8     19.46      0.00
   14    6    8     -3.66      0.00
   16    6    8     -7.94      0.00
   18    6    8     -9.34      0.00
   20    6    8     -1.54      0.00
   22    6    8      5.31      0.00
   24    6    8      0.68      0.00
   26    6    8      3.74      0.00
   28    6    8     -0.89      0.00
   30    6    8     -0.09      0.00
   32    6    8     -0.68      0.00
  -39    7    8     -0.35      0.00
  -37    7    8      0.14      0.00
  -35    7    8     -2.00      0.00
  -33    7    8      3.44      0.00
  -31    7    8      7.75      0.00
  -29    7    8     -5.51      0.00
  -27    7    8    -11.67      0.00
  -25    7    8     -4.76      0.00
  -23    7    8      7.72      0.00
  -21    7    8     14.47      0.00
  -19    7    8      3.23      0.00
  -17    7    8     -4.81      0.00
  -15    7    8     -9.36      0.00
  -13    7    8     -5.17      0.00
  -11    7    8      3.35      0.00
   -9    7    8      0.04      0.00
   -7    7    8      3.95      0.00
   -5    7    8     11.82      0.00
   -3    7    8     -4.90      0.00
   -1    7    8     -4.49      0.00
    1    7    8     -2.57      0.00
    3    7    8     -9.85      0.00
    5    7    8      4.68      0.00
    7    7    8      6.65      0.00
    9    7    8      7.89      0.00
   11    7    8     -3.59      0.00
   13    7    8     -7.21      0.00
   15    7    8      4.48      0.00
   17    7    8     -4.53      0.00
   19    7    8     -4.73      0.00
   21    7    8      1.90      0.00
   23    7    8      5.50      0.00
   25    7    8      4.02      0.00
   27    7    8     -3.31      0.00
   29    7    8     -2.05      0.00
  -34    8    8      2.45      0.00
  -32    8    8     -4.45      0.00
  -30    8    8     -7.46      0.00
  -28    8    8     -0.02      0.00
  -26    8    8      6.05      0.00
  -24    8    8      9.15      0.00
  -22    8    8      3.00      0.00
  -20    8    8     -5.63      0.00
  -18    8    8     -6.60      0.00
  -16    8    8     -5.46      0.00
  -14    8    8     -0.15      0.00
  -12    8    8      1.11      0.00
  -10    8    8      5.32      0.00
   -8    8    8     13.23      0.00
   -6    8    8     -0.87      0.00
   -4    8    8    -11.30      0.00
   -2    8    8     -6.61      0.00
    0    8    8     -7.26      0.00
    2    8    8      6.56      0.00
    4    8    8     11.89      0.00
    6    8    8      0.68      0.00
    8    8    8      1.05      0.00
   10    8    8     -3.96      0.00
   12    8    8     -1.62      0.00
   14    8    8     -5.48      0.00
   16    8    8     -4.16      0.00
   18    8    8      8.27      0.00
   20    8    8      4.61      0.00
   22    8    8     -0.81      0.00
   24    8    8     -2.71      0.00
  -29    9    8      1.97      0.00
  -27    9    8      4.49      0.00
  -25    9    8      3.72      0.00
  -23    9    8     -1.33      0.00
  -21    9    8     -4.62      0.00
  -19    9    8     -4.76      0.00
  -17    9    8     -2.97      0.00
  -15    9    8      0.09      0.00
  -13    9    8      2.56      0.00
  -11    9    8      8.30      0.00
   -9    9    8      1.10      0.00
   -7    9    8     -4.44      0.00
   -5    9    8      1.25      0.00
   -3    9    8     -4.85      0.00
   -1    9    8     -3.35      0.00
    1    9    8      2.54      0.00
    3    9    8      1.34      0.00
    5    9    8      6.26      0.00
    7    9    8      2.42      0.00
    9    9    8     -4.79      0.00
   11    9    8     -4.52      0.00
   13    9    8     -2.71      0.00
   15    9    8      3.42      0.00
   17    9    8      2.37      0.00
   19    9    8      0.54      0.00
   21    9    8      1.15      0.00
  -22   10    8     -2.43      0.00
  -20   10    8     -1.69      0.00
  -18   10    8     -0.45      0.00
  -16   10    8      0.88      0.00
  -14   10    8      3.62      0.00
  -12   10    8      0.20      0.00
  -10   10    8     -3.11      0.00
   -8   10    8      1.81      0.00
   -6   10    8     -0.47      0.00
   -4   10    8     -0.71      0.00
    0   10    8     -1.78      0.00
    2   10    8      0.87      0.00
    4   10    8      0.03      0.00
    6   10    8     -0.88      0.00
    8   10    8      0.21      0.00
   10   10    8     -0.03      0.00
   12   10    8     -0.61      0.00
   14   10    8     -0.33      0.00
   -5   11    8     -0.74      0.00
   -3   11    8     -1.14      0.00
   -1   11    8      1.84      0.00
  -49    1    9      0.37      0.00
  -47    1    9     -1.63      0.00
  -45    1    9     -1.09      0.00
  -43    1    9     -2.80      0.00
  -41    1    9      4.53      0.00
  -39    1    9      1.78      0.00
  -37    1    9      1.61      0.00
  -35    1    9      4.09      0.00
  -33    1    9    -10.55      0.00
  -31    1    9      3.97      0.00
  -29    1    9     -6.12      0.00
  -27    1    9     -0.15      0.00
  -25    1    9     13.97      0.00
  -23    1    9     -1.62      0.00
  -21    1    9     13.76      0.00
  -19    1    9    -26.83      0.00
  -17    1    9    -15.46      0.00
  -15    1    9     13.12      0.00
  -13    1    9     -0.87      0.00
  -11    1    9     19.20      0.00
   -9    1    9    -15.09      0.00
   -7    1    9     17.47      0.00
   -5    1    9      5.77      0.00
   -3    1    9    -30.64      0.00
   -1    1    9    -13.01      0.00
    1    1    9     -1.68      0.00
    3    1    9     34.02      0.00
    5    1    9     13.04      0.00
    7    1    9     -0.57      0.00
    9    1    9     -8.05      0.00
   11    1    9    -13.84      0.00
   13    1    9     -6.91      0.00
   15    1    9     -0.38      0.00
   17    1    9     11.38      0.00
   19    1    9      5.88      0.00
   21    1    9     -2.26      0.00
   23    1    9     -6.47      0.00
   25    1    9     -2.44      0.00
   27    1    9      1.31      0.00
   29    1    9      0.97      0.00
   31    1    9      2.76      0.00
   33    1    9     -0.49      0.00
   35    1    9      1.18      0.00
   37    1    9     -0.59      0.00
  -48    2    9     -1.30      0.00
  -46    2    9     -1.36      0.00
  -44    2    9      1.36      0.00
  -42    2    9      0.46      0.00
  -40    2    9      0.92      0.00
  -38    2    9      6.72      0.00
  -36    2    9     -5.59      0.00
  -34    2    9     -1.41      0.00
  -32    2    9     -4.37      0.00
  -30    2    9     -9.18      0.00
  -28    2    9     15.60      0.00
  -26    2    9      2.05      0.00
  -24    2    9      5.98      0.00
  -22    2    9     -4.05      0.00
  -20    2    9    -13.80      0.00
  -18    2    9     14.25      0.00
  -16    2    9    -21.49      0.00
  -14    2    9     -8.16      0.00
  -12    2    9     20.72      0.00
  -10    2    9     21.23      0.00
   -8    2    9      3.77      0.00
   -6    2    9    -41.66      0.00
   -4    2    9     -0.97      0.00
   -2    2    9     24.85      0.00
    0    2    9     -1.06      0.00
    2    2    9    -16.44      0.00
    4    2    9     -3.08      0.00
    6    2    9     24.48      0.00
    8    2    9     12.53      0.00
   10    2    9    -11.13      0.00
   12    2    9    -10.84      0.00
   14    2    9     -2.14      0.00
   16    2    9     -1.04      0.00
   18    2    9     -0.33      0.00
   20    2    9     -0.77      0.00
   22    2    9      3.64      0.00
   24    2    9      5.64      0.00
   26    2    9     -4.35      0.00
   28    2    9      0.04      0.00
   30    2    9     -3.06      0.00
   32    2    9     -0.07      0.00
   34    2    9      4.02      0.00
   36    2    9     -2.02      0.00
  -47    3    9     -0.01      0.00
  -45    3    9     -1.20      0.00
  -43    3    9      2.73      0.00
  -41    3    9      4.29      0.00
  -39    3    9     -1.76      0.00
  -37    3    9     -3.14      0.00
  -35    3    9     -2.31      0.00
  -33    3    9     -3.76      0.00
  -31    3    9      3.33      0.00
  -29    3    9      1.69      0.00
  -27    3    9     -4.29      0.00
  -25    3    9      6.24      0.00
  -23    3    9      2.94      0.00
  -21    3    9     -2.11      0.00
  -19    3    9     -3.42      0.00
  -17    3    9    -14.15      0.00
  -15    3    9     25.64      0.00
  -13    3    9      5.61      0.00
  -11    3    9    -33.49      0.00
   -9    3    9      1.60      0.00
   -7    3    9     15.04      0.00
   -5    3    9     29.33      0.00
   -3    3    9    -18.91      0.00
   -1    3    9    -30.22      0.00
    1    3    9     20.34      0.00
    3    3    9      2.04      0.00
    5    3    9     -4.85      0.00
    7    3    9     -9.94      0.00
    9    3    9     12.37      0.00
   11    3    9     21.62      0.00
   13    3    9     -8.07      0.00
   15    3    9    -13.59      0.00
   17    3    9    -12.68      0.00
   19    3    9      3.04      0.00
   21    3    9     11.54      0.00
   23    3    9      1.79      0.00
   25    3    9      2.11      0.00
   27    3    9     -1.52      0.00
   29    3    9     -6.62      0.00
   31    3    9      1.40      0.00
   33    3    9     -1.58      0.00
   35    3    9      1.13      0.00
  -46    4    9      2.15      0.00
  -44    4    9      0.09      0.00
  -42    4    9     -1.40      0.00
  -40    4    9      0.89      0.00
  -38    4    9     -0.83      0.00
  -36    4    9      1.05      0.00
  -34    4    9      0.64      0.00
  -32    4    9      0.89      0.00
  -30    4    9     -3.69      0.00
  -28    4    9     -4.03      0.00
  -26    4    9      4.69      0.00
  -24    4    9     -5.42      0.00
  -22    4    9      7.43      0.00
  -20    4    9      4.77      0.00
  -18    4    9      6.41      0.00
  -16    4    9      3.17      0.00
  -14    4    9    -41.27      0.00
  -12    4    9      7.09      0.00
  -10    4    9     21.05      0.00
   -8    4    9      7.22      0.00
   -6    4    9      9.59      0.00
   -4    4    9    -19.89      0.00
   -2    4    9      9.86      0.00
    0    4    9    -13.36      0.00
    2    4    9    -18.45      0.00
    4    4    9     17.03      0.00
    6    4    9      8.22      0.00
    8    4    9      9.36      0.00
   10    4    9     -7.76      0.00
   12    4    9     -7.08      0.00
   14    4    9      0.96      0.00
   16    4    9     -1.96      0.00
   18    4    9      1.72      0.00
   20    4    9     -0.24      0.00
   22    4    9      5.73      0.00
   24    4    9      2.57      0.00
   26    4    9     -4.43      0.00
   28    4    9     -1.73      0.00
   30    4    9     -1.10      0.00
   32    4    9     -1.37      0.00
   34    4    9      1.07      0.00
  -43    5    9      1.10      0.00
  -41    5    9     -2.62      0.00
  -39    5    9     -0.57      0.00
  -37    5    9      3.92      0.00
  -35    5    9      2.35      0.00
  -33    5    9     -0.21      0.00
  -31    5    9     -3.21      0.00
  -29    5    9      1.31      0.00
  -27    5    9     -6.21      0.00
  -25    5    9     -1.48      0.00
  -23    5    9     10.05      0.00
  -21    5    9      9.21      0.00
  -19    5    9      2.95      0.00
  -17    5    9    -23.48      0.00
  -15    5    9    -12.08      0.00
  -13    5    9     16.29      0.00
  -11    5    9      4.43      0.00
   -9    5    9     11.61      0.00
   -7    5    9     -1.11      0.00
   -5    5    9    -12.09      0.00
   -3    5    9     -1.18      0.00
   -1    5    9    -11.56      0.00
    1    5    9      6.84      0.00
    3    5    9      5.47      0.00
    5    5    9      0.39      0.00
    7    5    9     15.58      0.00
    9    5    9     -7.57      0.00
   11    5    9    -14.41      0.00
   13    5    9     -4.64      0.00
   15    5    9      2.69      0.00
   17    5    9     12.86      0.00
   19    5    9      4.86      0.00
   21    5    9     -3.16      0.00
   23    5    9     -6.16      0.00
   25    5    9     -1.35      0.00
   27    5    9      1.11      0.00
   29    5    9      0.54      0.00
   31    5    9      0.05      0.00
   33    5    9      1.56      0.00
  -40    6    9      1.45      0.00
  -38    6    9     -0.49      0.00
  -36    6    9     -1.60      0.00
  -34    6    9      2.75      0.00
  -32    6    9      1.24      0.00
  -30    6    9     -4.48      0.00
  -28    6    9     -2.03      0.00
  -26    6    9      7.55      0.00
  -24    6    9      8.06      0.00
  -22    6    9     -5.94      0.00
  -20    6    9    -16.23      0.00
  -18    6    9     -5.60      0.00
  -16    6    9     15.80      0.00
  -14    6    9     13.92      0.00
  -12    6    9     -3.36      0.00
  -10    6    9     -3.59      0.00
   -8    6    9    -12.72      0.00
   -6    6    9     -0.95      0.00
   -4    6    9      3.40      0.00
   -2    6    9     -7.14      0.00
    0    6    9     12.47      0.00
    2    6    9      7.50      0.00
    4    6    9      6.23      0.00
    6    6    9    -10.31      0.00
    8    6    9    -22.02      0.00
   10    6    9      9.54      0.00
   12    6    9      5.48      0.00
   14    6    9      1.51      0.00
   16    6    9      4.41      0.00
   18    6    9     -0.43      0.00
   20    6    9      2.98      0.00
   22    6    9     -5.09      0.00
   24    6    9     -5.65      0.00
   26    6    9     -1.42      0.00
   28    6    9      2.58      0.00
   30    6    9      5.53      0.00
  -37    7    9      0.68      0.00
  -35    7    9     -1.49      0.00
  -33    7    9     -3.49      0.00
  -31    7    9      2.83      0.00
  -29    7    9      7.22      0.00
  -27    7    9      6.47      0.00
  -25    7    9     -7.60      0.00
  -23    7    9    -15.92      0.00
  -21    7    9     -4.32      0.00
  -19    7    9     10.00      0.00
  -17    7    9     13.45      0.00
  -15    7    9      4.13      0.00
  -13    7    9      0.85      0.00
  -11    7    9     -4.24      0.00
   -9    7    9    -10.52      0.00
   -7    7    9     -9.02      0.00
   -5    7    9     -6.25      0.00
   -3    7    9     13.93      0.00
   -1    7    9     21.38      0.00
    1    7    9      0.66      0.00
    3    7    9     -9.07      0.00
    5    7    9    -15.47      0.00
    7    7    9     -1.90      0.00
    9    7    9      0.45      0.00
   11    7    9     -2.38      0.00
   13    7    9     14.80      0.00
   15    7    9      7.09      0.00
   17    7    9     -3.48      0.00
   19    7    9     -6.70      0.00
   21    7    9     -6.76      0.00
   23    7    9      0.97      0.00
   25    7    9      1.32      0.00
   27    7    9      3.42      0.00
  -34    8    9      0.49      0.00
  -32    8    9      3.91      0.00
  -30    8    9      4.79      0.00
  -28    8    9     -1.50      0.00
  -26    8    9    -11.23      0.00
  -24    8    9     -4.06      0.00
  -22    8    9      4.23      0.00
  -20    8    9      6.63      0.00
  -18    8    9      6.25      0.00
  -16    8    9      3.08      0.00
  -14    8    9     -0.91      0.00
  -12    8    9     -5.53      0.00
  -10    8    9     -8.20      0.00
   -8    8    9     -3.23      0.00
   -6    8    9      4.34      0.00
   -4    8    9      7.23      0.00
   -2    8    9      3.53      0.00
    0    8    9     -0.83      0.00
    2    8    9     -0.26      0.00
    4    8    9     -6.31      0.00
    6    8    9     -5.93      0.00
    8    8    9     -0.26      0.00
   10    8    9      7.48      0.00
   12    8    9      4.75      0.00
   14    8    9     -2.44      0.00
   16    8    9      0.92      0.00
   18    8    9     -1.46      0.00
   20    8    9     -4.52      0.00
   22    8    9     -1.08      0.00
   24    8    9      1.81      0.00
  -29    9    9     -5.90      0.00
  -27    9    9     -2.16      0.00
  -25    9    9      3.30      0.00
  -23    9    9      2.32      0.00
  -21    9    9      4.35      0.00
  -19    9    9      2.91      0.00
  -17    9    9     -1.73      0.00
  -15    9    9     -2.86      0.00
  -13    9    9     -4.59      0.00
  -11    9    9     -1.69      0.00
   -9    9    9      2.46      0.00
   -7    9    9      3.73      0.00
   -5    9    9      3.00      0.00
   -3    9    9     -1.46      0.00
   -1    9    9     -4.22      0.00
    1    9    9     -2.46      0.00
    3    9    9     -2.09      0.00
    5    9    9      5.27      0.00
    7    9    9      2.68      0.00
    9    9    9     -1.14      0.00
   11    9    9      0.06      0.00
   13    9    9      0.43      0.00
   15    9    9     -0.98      0.00
   17    9    9     -2.82      0.00
   19    9    9      0.70      0.00
  -22   10    9      2.04      0.00
  -20   10    9     -1.27      0.00
  -18   10    9     -1.74      0.00
  -16   10    9     -1.38      0.00
  -14   10    9     -1.71      0.00
  -12   10    9      1.92      0.00
  -10   10    9      1.57      0.00
   -8   10    9      1.61      0.00
   -6   10    9     -0.04      0.00
   -4   10    9     -1.20      0.00
   -2   10    9      0.22      0.00
    0   10    9     -4.08      0.00
    2   10    9     -0.02      0.00
    4   10    9      2.73      0.00
    6   10    9      1.48      0.00
    8   10    9      2.55      0.00
   10   10    9     -1.84      0.00
   12   10    9     -3.19      0.00
  -48    0   10     -1.61      0.00
  -46    0   10      1.54      0.00
  -44    0   10      2.32      0.00
  -42    0   10      1.21      0.00
  -40    0   10     -2.67      0.00
  -38    0   10     -7.61      0.00
  -36    0   10      5.56      0.00
  -34    0   10     -5.67      0.00
  -32    0   10      7.93      0.00
  -30    0   10      9.55      0.00
  -28    0   10    -12.86      0.00
  -26    0   10     10.18      0.00
  -24    0   10     -7.59      0.00
  -22    0   10    -14.46      0.00
  -20    0   10     -4.70      0.00
  -18    0   10     19.12      0.00
  -16    0   10     36.20      0.00
  -14    0   10    -23.91      0.00
  -12    0   10    -21.51      0.00
  -10    0   10      7.35      0.00
   -8    0   10     18.89      0.00
   -6    0   10    -32.62      0.00
   -4    0   10    -24.59      0.00
   -2    0   10     51.00      0.00
    0    0   10     18.31      0.00
    2    0   10      7.76      0.00
    4    0   10    -29.45      0.00
    6    0   10    -36.76      0.00
    8    0   10      7.91      0.00
   10    0   10      6.13      0.00
   12    0   10      8.65      0.00
   14    0   10     14.89      0.00
   16    0   10      7.46      0.00
   18    0   10    -10.21      0.00
   20    0   10    -10.02      0.00
   22    0   10     -1.10      0.00
   24    0   10      3.24      0.00
   26    0   10      5.09      0.00
   28    0   10     -1.23      0.00
   30    0   10      2.69      0.00
   32    0   10     -1.11      0.00
   34    0   10     -3.46      0.00
   36    0   10     -0.30      0.00
  -49    1   10     -0.85      0.00
  -47    1   10      1.90      0.00
  -45    1   10      0.56      0.00
  -43    1   10     -1.12      0.00
  -41    1   10     -1.43      0.00
  -39    1   10      0.49      0.00
  -37    1   10     -4.15      0.00
  -35    1   10      0.18      0.00
  -33    1   10      8.34      0.00
  -31    1   10     -3.28      0.00
  -29    1   10      7.10      0.00
  -27    1   10      1.08      0.00
  -25    1   10    -18.68      0.00
  -23    1   10     -0.45      0.00
  -21    1   10      9.57      0.00
  -19    1   10      4.65      0.00
  -17    1   10     -5.51      0.00
  -15    1   10      3.59      0.00
  -13    1   10     21.50      0.00
  -11    1   10     -8.08      0.00
   -9    1   10    -41.86      0.00
   -7    1   10      0.76      0.00
   -5    1   10     40.15      0.00
   -3    1   10     -4.70      0.00
   -1    1   10     -9.58      0.00
    1    1   10      5.81      0.00
    3    1   10     -1.79      0.00
    5    1   10      6.12      0.00
    7    1   10    -13.81      0.00
    9    1   10    -16.94      0.00
   11    1   10     12.55      0.00
   13    1   10     11.98      0.00
   15    1   10     -2.09      0.00
   17    1   10     -0.14      0.00
   19    1   10      2.31      0.00
   21    1   10     -2.67      0.00
   23    1   10     -1.35      0.00
   25    1   10     -3.13      0.00
   27    1   10      2.26      0.00
   29    1   10      3.00      0.00
   31    1   10     -1.54      0.00
   33    1   10      1.96      0.00
   35    1   10     -2.01      0.00
   37    1   10     -0.94      0.00
  -48    2   10      0.99      0.00
  -46    2   10     -2.28      0.00
  -44    2   10      0.88      0.00
  -42    2   10     -1.34      0.00
  -40    2   10     -3.94      0.00
  -38    2   10      3.75      0.00
  -36    2   10      1.29      0.00
  -34    2   10      0.95      0.00
  -32    2   10      0.45      0.00
  -30    2   10      2.57      0.00
  -28    2   10     -4.41      0.00
  -26    2   10     -6.42      0.00
  -24    2   10     13.13      0.00
  -22    2   10    -10.88      0.00
  -20    2   10      0.67      0.00
  -18    2   10      9.56      0.00
  -16    2   10     -5.50      0.00
  -14    2   10      5.31      0.00
  -12    2   10    -24.57      0.00
  -10    2   10     18.41      0.00
   -8    2   10     15.67      0.00
   -6    2   10    -26.19      0.00
   -4    2   10     11.46      0.00
   -2    2   10      3.78      0.00
    0    2   10     -7.31      0.00
    2    2   10     -6.17      0.00
    4    2   10      5.31      0.00
    6    2   10      8.60      0.00
    8    2   10      9.99      0.00
   10    2   10     -2.61      0.00
   12    2   10    -22.24      0.00
   14    2   10     -0.59      0.00
   16    2   10      8.15      0.00
   18    2   10      4.38      0.00
   20    2   10      2.23      0.00
   22    2   10     -2.12      0.00
   24    2   10     -2.57      0.00
   26    2   10     -2.03      0.00
   28    2   10     -0.94      0.00
   30    2   10      3.18      0.00
   32    2   10      1.74      0.00
   34    2   10     -0.37      0.00
   36    2   10      0.16      0.00
  -47    3   10      0.08      0.00
  -45    3   10     -0.68      0.00
  -43    3   10     -2.95      0.00
  -41    3   10      3.72      0.00
  -39    3   10      0.20      0.00
  -37    3   10      0.29      0.00
  -35    3   10      1.94      0.00
  -33    3   10     -5.36      0.00
  -31    3   10     -1.73      0.00
  -29    3   10     -5.24      0.00
  -27    3   10     13.20      0.00
  -25    3   10      3.08      0.00
  -23    3   10     -8.68      0.00
  -21    3   10      9.60      0.00
  -19    3   10    -13.48      0.00
  -17    3   10      0.07      0.00
  -15    3   10     -6.02      0.00
  -13    3   10      2.33      0.00
  -11    3   10     24.27      0.00
   -9    3   10    -13.81      0.00
   -7    3   10      5.72      0.00
   -5    3   10     -9.30      0.00
   -3    3   10    -18.27      0.00
   -1    3   10     19.60      0.00
    1    3   10      6.42      0.00
    3    3   10     -6.25      0.00
    5    3   10     -0.16      0.00
    7    3   10      4.90      0.00
    9    3   10      0.36      0.00
   11    3   10      0.52      0.00
   13    3   10     -2.88      0.00
   15    3   10     -5.57      0.00
   17    3   10      0.96      0.00
   19    3   10      1.01      0.00
   21    3   10      1.41      0.00
   23    3   10     -2.53      0.00
   25    3   10      2.35      0.00
   27    3   10      1.43      0.00
   29    3   10     -3.11      0.00
   31    3   10      0.55      0.00
   33    3   10      0.27      0.00
   35    3   10      2.15      0.00
  -46    4   10     -1.90      0.00
  -44    4   10     -0.28      0.00
  -42    4   10      1.93      0.00
  -40    4   10      1.99      0.00
  -38    4   10      3.63      0.00
  -36    4   10     -4.66      0.00
  -34    4   10     -4.45      0.00
  -32    4   10     -2.20      0.00
  -30    4   10      2.32      0.00
  -28    4   10      2.39      0.00
  -26    4   10     -3.09      0.00
  -24    4   10     10.54      0.00
  -22    4   10      4.14      0.00
  -20    4   10    -17.23      0.00
  -18    4   10     -5.37      0.00
  -16    4   10      1.57      0.00
  -14    4   10     15.23      0.00
  -12    4   10      7.47      0.00
  -10    4   10    -17.06      0.00
   -8    4   10     -1.20      0.00
   -6    4   10      0.04      0.00
   -4    4   10     13.89      0.00
   -2    4   10     -0.66      0.00
    0    4   10    -24.68      0.00
    2    4   10     18.11      0.00
    4    4   10     10.15      0.00
    6    4   10    -12.66      0.00
    8    4   10     -5.14      0.00
   10    4   10     -0.17      0.00
   12    4   10     14.52      0.00
   14    4   10      2.65      0.00
   16    4   10     -9.68      0.00
   18    4   10     -6.40      0.00
   20    4   10     -1.87      0.00
   22    4   10      6.50      0.00
   24    4   10      5.30      0.00
   26    4   10     -3.50      0.00
   28    4   10      0.62      0.00
   30    4   10     -1.84      0.00
   32    4   10     -1.71      0.00
   34    4   10      0.93      0.00
  -43    5   10      0.07      0.00
  -41    5   10      0.37      0.00
  -39    5   10      0.62      0.00
  -37    5   10     -1.08      0.00
  -35    5   10      1.87      0.00
  -33    5   10     -0.15      0.00
  -31    5   10     -3.28      0.00
  -29    5   10     -0.24      0.00
  -27    5   10      1.95      0.00
  -25    5   10      3.60      0.00
  -23    5   10     -9.98      0.00
  -21    5   10      0.58      0.00
  -19    5   10     16.86      0.00
  -17    5   10     -3.03      0.00
  -15    5   10     -3.21      0.00
  -13    5   10    -20.69      0.00
  -11    5   10     -3.56      0.00
   -9    5   10     25.01      0.00
   -7    5   10      3.14      0.00
   -5    5   10      0.64      0.00
   -3    5   10    -12.62      0.00
   -1    5   10      6.93      0.00
    1    5   10      2.51      0.00
    3    5   10    -26.92      0.00
    5    5   10      9.49      0.00
    7    5   10     15.25      0.00
    9    5   10      7.36      0.00
   11    5   10     -2.08      0.00
   13    5   10    -13.20      0.00
   15    5   10      1.83      0.00
   17    5   10     -0.80      0.00
   19    5   10     -1.34      0.00
   21    5   10      2.53      0.00
   23    5   10      1.48      0.00
   25    5   10      5.39      0.00
   27    5   10     -0.61      0.00
   29    5   10     -3.87      0.00
   31    5   10     -1.54      0.00
  -40    6   10     -0.86      0.00
  -38    6   10      0.90      0.00
  -36    6   10      2.00      0.00
  -34    6   10     -0.65      0.00
  -32    6   10      3.94      0.00
  -30    6   10      0.04      0.00
  -28    6   10     -4.62      0.00
  -26    6   10     -7.78      0.00
  -24    6   10     -0.62      0.00
  -22    6   10     17.96      0.00
  -20    6   10      5.25      0.00
  -18    6   10     -5.53      0.00
  -16    6   10    -11.43      0.00
  -14    6   10    -14.40      0.00
  -12    6   10      8.97      0.00
  -10    6   10      4.78      0.00
   -8    6   10      1.26      0.00
   -6    6   10     14.01      0.00
   -4    6   10      1.28      0.00
   -2    6   10     -9.30      0.00
    0    6   10    -20.44      0.00
    2    6   10     -1.40      0.00
    4    6   10     15.45      0.00
    6    6   10      2.31      0.00
    8    6   10      9.63      0.00
   10    6   10      2.92      0.00
   12    6   10     -8.37      0.00
   14    6   10     -9.06      0.00
   16    6   10     -7.70      0.00
   18    6   10      7.13      0.00
   20    6   10      6.81      0.00
   22    6   10      3.11      0.00
   24    6   10     -0.32      0.00
   26    6   10     -3.36      0.00
   28    6   10     -0.44      0.00
   30    6   10     -1.11      0.00
  -37    7   10     -0.28      0.00
  -35    7   10      3.40      0.00
  -33    7   10      2.48      0.00
  -31    7   10     -4.47      0.00
  -29    7   10     -4.91      0.00
  -27    7   10     -0.82      0.00
  -25    7   10      9.73      0.00
  -23    7   10      7.63      0.00
  -21    7   10     -5.40      0.00
  -19    7   10     -7.66      0.00
  -17    7   10     -7.80      0.00
  -15    7   10      2.06      0.00
  -13    7   10      8.88      0.00
  -11    7   10     -3.05      0.00
   -9    7   10      5.14      0.00
   -7    7   10      4.37      0.00
   -5    7   10     -9.88      0.00
   -3    7   10     -1.10      0.00
   -1    7   10     -4.47      0.00
    1    7   10      2.45      0.00
    3    7   10      5.30      0.00
    5    7   10      3.95      0.00
    7    7   10      5.72      0.00
    9    7   10    -11.10      0.00
   11    7   10     -4.07      0.00
   13    7   10      3.49      0.00
   15    7   10     -0.76      0.00
   17    7   10      0.97      0.00
   19    7   10      0.41      0.00
   21    7   10      4.21      0.00
   23    7   10     -0.02      0.00
   25    7   10     -3.80      0.00
   27    7   10     -0.85      0.00
  -34    8   10     -3.68      0.00
  -32    8   10     -2.51      0.00
  -30    8   10      1.69      0.00
  -28    8   10      5.60      0.00
  -26    8   10      6.17      0.00
  -24    8   10     -3.24      0.00
  -22    8   10     -8.16      0.00
  -20    8   10     -4.94      0.00
  -18    8   10      0.77      0.00
  -16    8   10      7.53      0.00
  -14    8   10      0.05      0.00
  -12    8   10      3.49      0.00
  -10    8   10      6.64      0.00
   -8    8   10     -8.83      0.00
   -6    8   10     -7.38      0.00
   -4    8   10     -3.15      0.00
   -2    8   10      0.53      0.00
    0    8   10     14.43      0.00
    2    8   10      4.64      0.00
    4    8   10     -2.80      0.00
    6    8   10     -7.97      0.00
    8    8   10     -6.56      0.00
   10    8   10      4.13      0.00
   12    8   10     -2.82      0.00
   14    8   10      1.66      0.00
   16    8   10      6.78      0.00
   18    8   10      2.01      0.00
   20    8   10     -2.32      0.00
   22    8   10     -4.46      0.00
  -29    9   10      2.76      0.00
  -27    9   10      0.27      0.00
  -25    9   10     -4.07      0.00
  -23    9   10     -3.18      0.00
  -21    9   10      0.86      0.00
  -19    9   10      2.96      0.00
  -17    9   10      1.56      0.00
  -15    9   10      3.97      0.00
  -13    9   10      5.58      0.00
  -11    9   10     -6.51      0.00
   -9    9   10     -6.43      0.00
   -7    9   10     -1.26      0.00
   -5    9   10     -2.11      0.00
   -3    9   10      5.86      0.00
   -1    9   10      4.31      0.00
    1    9   10      0.68      0.00
    3    9   10      1.54      0.00
    5    9   10     -5.14      0.00
    7    9   10     -3.54      0.00
    9    9   10     -2.75      0.00
   11    9   10      1.22      0.00
   13    9   10      6.61      0.00
   15    9   10      1.27      0.00
   17    9   10     -2.02      0.00
  -22   10   10      1.62      0.00
  -20   10   10      1.68      0.00
  -18   10   10      4.11      0.00
  -16   10   10      2.75      0.00
  -14   10   10     -3.06      0.00
  -12   10   10     -2.61      0.00
  -10   10   10      0.19      0.00
   -8   10   10     -4.34      0.00
   -6   10   10      0.59      0.00
   -4   10   10      1.80      0.00
   -2   10   10      1.73      0.00
    0   10   10      2.01      0.00
    2   10   10     -2.47      0.00
    4   10   10     -1.64      0.00
    6   10   10     -0.48      0.00
    8   10   10      0.65      0.00
   10   10   10      1.17      0.00
  -47    1   11     -1.94      0.00
  -45    1   11      0.70      0.00
  -43    1   11      2.89      0.00
  -41    1   11     -3.29      0.00
  -39    1   11      2.49      0.00
  -37    1   11     -5.41      0.00
  -35    1   11      0.04      0.00
  -33    1   11      6.04      0.00
  -31    1   11     -3.45      0.00
  -29    1   11      7.36      0.00
  -27    1   11     -6.22      0.00
  -25    1   11      3.94      0.00
  -23    1   11      1.14      0.00
  -21    1   11    -14.48      0.00
  -19    1   11      7.36      0.00
  -17    1   11      2.74      0.00
  -15    1   11     17.06      0.00
  -13    1   11    -10.84      0.00
  -11    1   11    -14.64      0.00
   -9    1   11     14.92      0.00
   -7    1   11     -0.63      0.00
   -5    1   11     -5.42      0.00
   -3    1   11    -22.13      0.00
   -1    1   11     14.03      0.00
    1    1   11     27.34      0.00
    3    1   11      4.08      0.00
    5    1   11    -14.07      0.00
    7    1   11    -25.58      0.00
    9    1   11     -2.97      0.00
   11    1   11      3.95      0.00
   13    1   11     11.62      0.00
   15    1   11     10.57      0.00
   17    1   11      1.89      0.00
   19    1   11     -3.38      0.00
   21    1   11     -7.45      0.00
   23    1   11     -1.78      0.00
   25    1   11      0.58      0.00
   27    1   11      3.81      0.00
   29    1   11      2.17      0.00
   31    1   11     -0.84      0.00
   33    1   11      0.08      0.00
   35    1   11     -1.79      0.00
  -48    2   11      0.35      0.00
  -46    2   11      2.27      0.00
  -44    2   11     -1.62      0.00
  -42    2   11      1.48      0.00
  -40    2   11     -1.98      0.00
  -38    2   11     -4.76      0.00
  -36    2   11      4.00      0.00
  -34    2   11     -4.71      0.00
  -32    2   11      7.08      0.00
  -30    2   11      7.03      0.00
  -28    2   11     -1.00      0.00
  -26    2   11      0.10      0.00
  -24    2   11    -19.24      0.00
  -22    2   11      2.37      0.00
  -20    2   11     11.32      0.00
  -18    2   11      0.57      0.00
  -16    2   11      0.82      0.00
  -14    2   11      2.22      0.00
  -12    2   11     17.71      0.00
  -10    2   11    -14.33      0.00
   -8    2   11    -30.74      0.00
   -6    2   11     -1.72      0.00
   -4    2   11     26.09      0.00
   -2    2   11     17.54      0.00
    0    2   11    -13.39      0.00
    2    2   11     -6.75      0.00
    4    2   11      5.26      0.00
    6    2   11      0.47      0.00
    8    2   11    -12.29      0.00
   10    2   11     -9.01      0.00
   12    2   11      7.48      0.00
   14    2   11     10.55      0.00
   16    2   11      4.67      0.00
   18    2   11     -4.26      0.00
   20    2   11      0.23      0.00
   22    2   11     -1.94      0.00
   24    2   11     -2.36      0.00
   26    2   11      1.08      0.00
   28    2   11     -2.24      0.00
   30    2   11      5.19      0.00
   32    2   11      0.58      0.00
   34    2   11     -1.62      0.00
  -47    3   11     -0.19      0.00
  -45    3   11      1.32      0.00
  -43    3   11      0.65      0.00
  -41    3   11     -3.38      0.00
  -39    3   11     -1.26      0.00
  -37    3   11     -2.39      0.00
  -35    3   11      0.73      0.00
  -33    3   11      6.43      0.00
  -31    3   11      1.16      0.00
  -29    3   11     -0.03      0.00
  -27    3   11     -0.07      0.00
  -25    3   11     -6.71      0.00
  -23    3   11      1.58      0.00
  -21    3   11     -9.54      0.00
  -19    3   11     -1.88      0.00
  -17    3   11     27.33      0.00
  -15    3   11      1.95      0.00
  -13    3   11    -10.17      0.00
  -11    3   11    -18.92      0.00
   -9    3   11      1.84      0.00
   -7    3   11     19.34      0.00
   -5    3   11    -16.36      0.00
   -3    3   11     -0.09      0.00
   -1    3   11     14.12      0.00
    1    3   11      7.39      0.00
    3    3   11    -10.32      0.00
    5    3   11    -17.69      0.00
    7    3   11     10.83      0.00
    9    3   11     10.61      0.00
   11    3   11      0.10      0.00
   13    3   11     -9.91      0.00
   15    3   11     -4.92      0.00
   17    3   11      8.85      0.00
   19    3   11      2.98      0.00
   21    3   11     -3.78      0.00
   23    3   11     -0.02      0.00
   25    3   11     -3.07      0.00
   27    3   11      0.37      0.00
   29    3   11      2.15      0.00
   31    3   11     -1.08      0.00
   33    3   11      2.89      0.00
  -44    4   11     -1.24      0.00
  -42    4   11     -0.40      0.00
  -40    4   11      0.00      0.00
  -38    4   11     -0.46      0.00
  -36    4   11      0.96      0.00
  -34    4   11      1.33      0.00
  -32    4   11     -5.02      0.00
  -30    4   11      2.16      0.00
  -28    4   11      0.10      0.00
  -26    4   11      1.11      0.00
  -24    4   11      3.25      0.00
  -22    4   11     -9.70      0.00
  -20    4   11     12.47      0.00
  -18    4   11     -6.18      0.00
  -16    4   11    -12.53      0.00
  -14    4   11     11.79      0.00
  -12    4   11      3.42      0.00
  -10    4   11     12.29      0.00
   -8    4   11    -17.35      0.00
   -6    4   11     -8.46      0.00
   -4    4   11     15.02      0.00
   -2    4   11     -7.80      0.00
    0    4   11      1.08      0.00
    2    4   11      3.06      0.00
    4    4   11      6.80      0.00
    6    4   11      0.03      0.00
    8    4   11    -10.64      0.00
   10    4   11     -0.66      0.00
   12    4   11      3.07      0.00
   14    4   11      5.13      0.00
   16    4   11     -2.94      0.00
   18    4   11     -3.23      0.00
   20    4   11      2.97      0.00
   22    4   11     -0.54      0.00
   24    4   11     -2.52      0.00
   26    4   11      0.49      0.00
   28    4   11      0.76      0.00
   30    4   11     -0.35      0.00
   32    4   11      1.31      0.00
  -43    5   11     -1.86      0.00
  -41    5   11      0.24      0.00
  -39    5   11      2.49      0.00
  -37    5   11      2.43      0.00
  -35    5   11     -4.14      0.00
  -33    5   11     -2.13      0.00
  -31    5   11     -0.25      0.00
  -29    5   11     -2.86      0.00
  -27    5   11      3.96      0.00
  -25    5   11      1.66      0.00
  -23    5   11      7.40      0.00
  -21    5   11     -0.07      0.00
  -19    5   11    -19.41      0.00
  -17    5   11      0.51      0.00
  -15    5   11      8.59      0.00
  -13    5   11      5.14      0.00
  -11    5   11      7.03      0.00
   -9    5   11     -7.82      0.00
   -7    5   11      1.53      0.00
   -5    5   11     -4.85      0.00
   -3    5   11     -6.81      0.00
   -1    5   11     10.05      0.00
    1    5   11     -2.39      0.00
    3    5   11      4.61      0.00
    5    5   11      6.04      0.00
    7    5   11     -9.27      0.00
    9    5   11     -5.82      0.00
   11    5   11     -3.25      0.00
   13    5   11      5.66      0.00
   15    5   11      7.61      0.00
   17    5   11      0.31      0.00
   19    5   11     -4.22      0.00
   21    5   11     -4.60      0.00
   23    5   11      1.44      0.00
   25    5   11      2.72      0.00
   27    5   11     -0.69      0.00
   29    5   11      0.32      0.00
   31    5   11      0.48      0.00
  -40    6   11     -0.32      0.00
  -38    6   11     -0.51      0.00
  -36    6   11      0.94      0.00
  -34    6   11     -0.12      0.00
  -32    6   11     -2.82      0.00
  -30    6   11     -0.67      0.00
  -28    6   11      4.12      0.00
  -26    6   11      3.48      0.00
  -24    6   11     -1.81      0.00
  -22    6   11     -9.86      0.00
  -20    6   11     -1.01      0.00
  -18    6   11     14.13      0.00
  -16    6   11     -1.26      0.00
  -14    6   11     -4.26      0.00
  -12    6   11     -5.63      0.00
  -10    6   11     -4.60      0.00
   -8    6   11     14.04      0.00
   -6    6   11     -2.12      0.00
   -4    6   11     -0.27      0.00
   -2    6   11     -0.77      0.00
    0    6   11     -2.51      0.00
    2    6   11      8.81      0.00
    4    6   11    -15.03      0.00
    6    6   11     -4.52      0.00
    8    6   11     12.55      0.00
   10    6   11      3.85      0.00
   12    6   11      1.86      0.00
   14    6   11     -6.79      0.00
   16    6   11     -1.94      0.00
   18    6   11      1.68      0.00
   20    6   11     -1.56      0.00
   22    6   11      0.74      0.00
   24    6   11     -0.79      0.00
   26    6   11      3.52      0.00
   28    6   11      1.88      0.00
  -37    7   11     -0.81      0.00
  -35    7   11     -0.21      0.00
  -33    7   11      1.84      0.00
  -31    7   11      4.35      0.00
  -29    7   11      2.41      0.00
  -27    7   11     -6.59      0.00
  -25    7   11     -7.68      0.00
  -23    7   11      0.74      0.00
  -21    7   11     11.99      0.00
  -19    7   11      4.72      0.00
  -17    7   11     -5.86      0.00
  -15    7   11     -5.50      0.00
  -13    7   11     -5.68      0.00
  -11    7   11      1.64      0.00
   -9    7   11     -0.56      0.00
   -7    7   11      0.21      0.00
   -5    7   11     13.17      0.00
   -3    7   11      4.82      0.00
   -1    7   11     -5.17      0.00
    1    7   11    -15.95      0.00
    3    7   11     -9.31      0.00
    5    7   11     13.91      0.00
    7    7   11      4.57      0.00
    9    7   11      3.38      0.00
   11    7   11      5.74      0.00
   13    7   11     -2.96      0.00
   15    7   11     -5.09      0.00
   17    7   11     -7.66      0.00
   19    7   11     -0.85      0.00
   21    7   11      4.32      0.00
   23    7   11      3.75      0.00
   25    7   11      2.52      0.00
  -34    8   11      2.31      0.00
  -32    8   11      2.64      0.00
  -30    8   11     -2.83      0.00
  -28    8   11     -5.62      0.00
  -26    8   11      1.73      0.00
  -24    8   11      5.44      0.00
  -22    8   11      4.75      0.00
  -20    8   11     -2.10      0.00
  -18    8   11     -5.42      0.00
  -16    8   11     -3.09      0.00
  -14    8   11     -3.29      0.00
  -12    8   11     -1.88      0.00
  -10    8   11      3.38      0.00
   -8    8   11      7.46      0.00
   -6    8   11      6.09      0.00
   -4    8   11     -4.01      0.00
   -2    8   11     -6.25      0.00
    0    8   11     -3.93      0.00
    2    8   11     -0.01      0.00
    4    8   11      1.19      0.00
    6    8   11      3.04      0.00
    8    8   11      8.25      0.00
   10    8   11     -1.22      0.00
   12    8   11     -5.39      0.00
   14    8   11     -1.48      0.00
   16    8   11     -1.44      0.00
   18    8   11      0.15      0.00
   20    8   11      1.39      0.00
  -29    9   11      1.35      0.00
  -27    9   11      3.65      0.00
  -25    9   11      3.07      0.00
  -23    9   11      1.63      0.00
  -21    9   11     -4.02      0.00
  -19    9   11     -3.31      0.00
  -17    9   11     -3.10      0.00
  -15    9   11     -2.41      0.00
  -13    9   11      1.96      0.00
  -11    9   11      3.75      0.00
   -9    9   11      3.88      0.00
   -7    9   11      1.72      0.00
   -5    9   11     -3.35      0.00
   -3    9   11     -2.77      0.00
   -1    9   11     -2.15      0.00
    1    9   11      1.18      0.00
    3    9   11      5.69      0.00
    5    9   11      0.55      0.00
    7    9   11     -1.86      0.00
    9    9   11     -2.67      0.00
   11    9   11      0.68      0.00
   13    9   11     -0.55      0.00
   15    9   11     -1.58      0.00
  -20   10   11     -0.28      0.00
  -18   10   11     -1.36      0.00
  -16   10   11      0.14      0.00
  -14   10   11      1.98      0.00
  -12   10   11      1.57      0.00
  -10   10   11      0.87      0.00
   -8   10   11     -3.01      0.00
   -6   10   11     -1.53      0.00
   -4   10   11     -0.27      0.00
   -2   10   11      0.26      0.00
    0   10   11      3.87      0.00
    2   10   11      0.17      0.00
    4   10   11      0.09      0.00
    6   10   11     -0.60      0.00
  -48    0   12     -0.19      0.00
  -46    0   12      0.61      0.00
  -44    0   12      2.95      0.00
  -42    0   12     -4.62      0.00
  -40    0   12      5.54      0.00
  -38    0   12      4.58      0.00
  -36    0   12     -3.81      0.00
  -34    0   12      5.46      0.00
  -32    0   12    -10.81      0.00
  -30    0   12     -4.72      0.00
  -28    0   12      2.14      0.00
  -26    0   12      3.39      0.00
  -24    0   12      2.95      0.00
  -22    0   12     -9.84      0.00
  -20    0   12     17.03      0.00
  -18    0   12      2.14      0.00
  -16    0   12    -20.24      0.00
  -14    0   12    -19.91      0.00
  -12    0   12     20.12      0.00
  -10    0   12     32.98      0.00
   -8    0   12    -31.50      0.00
   -6    0   12     -2.81      0.00
   -4    0   12     11.99      0.00
   -2    0   12     11.93      0.00
    0    0   12      3.95      0.00
    2    0   12    -41.21      0.00
    4    0   12     -7.97      0.00
    6    0   12     26.32      0.00
    8    0   12     19.99      0.00
   10    0   12      1.87      0.00
   12    0   12     -3.25      0.00
   14    0   12     -7.12      0.00
   16    0   12    -11.13      0.00
   18    0   12     -3.96      0.00
   20    0   12      0.77      0.00
   22    0   12      9.02      0.00
   24    0   12      2.97      0.00
   26    0   12     -2.51      0.00
   28    0   12      0.42      0.00
   30    0   12     -4.44      0.00
   32    0   12     -1.06      0.00
   34    0   12      0.85      0.00
  -47    1   12      0.09      0.00
  -45    1   12     -2.88      0.00
  -43    1   12      1.02      0.00
  -41    1   12      2.84      0.00
  -39    1   12     -1.96      0.00
  -37    1   12      5.50      0.00
  -35    1   12     -0.45      0.00
  -33    1   12     -4.79      0.00
  -31    1   12      1.63      0.00
  -29    1   12     -5.54      0.00
  -27    1   12     -3.78      0.00
  -25    1   12      3.45      0.00
  -23    1   12     13.02      0.00
  -21    1   12      3.79      0.00
  -19    1   12    -15.65      0.00
  -17    1   12     -6.51      0.00
  -15    1   12     12.11      0.00
  -13    1   12     -0.97      0.00
  -11    1   12    -23.73      0.00
   -9    1   12     15.79      0.00
   -7    1   12     26.91      0.00
   -5    1   12     -6.00      0.00
   -3    1   12     -8.54      0.00
   -1    1   12    -18.69      0.00
    1    1   12     -0.40      0.00
    3    1   12     17.04      0.00
    5    1   12     -6.88      0.00
    7    1   12     -3.23      0.00
    9    1   12     13.95      0.00
   11    1   12      4.23      0.00
   13    1   12     -7.86      0.00
   15    1   12     -6.28      0.00
   17    1   12     -2.61      0.00
   19    1   12      3.09      0.00
   21    1   12      1.54      0.00
   23    1   12     -1.36      0.00
   25    1   12      4.70      0.00
   27    1   12     -1.52      0.00
   29    1   12     -1.50      0.00
   31    1   12     -0.06      0.00
   33    1   12     -1.89      0.00
  -48    2   12     -2.01      0.00
  -46    2   12      0.45      0.00
  -44    2   12     -1.06      0.00
  -42    2   12     -0.51      0.00
  -40    2   12      1.08      0.00
  -38    2   12      0.27      0.00
  -36    2   12     -0.79      0.00
  -34    2   12      0.66      0.00
  -32    2   12      3.66      0.00
  -30    2   12     -6.52      0.00
  -28    2   12      1.66      0.00
  -26    2   12      3.70      0.00
  -24    2   12     -3.09      0.00
  -22    2   12      5.93      0.00
  -20    2   12     -3.42      0.00
  -18    2   12     10.42      0.00
  -16    2   12    -10.56      0.00
  -14    2   12    -17.92      0.00
  -12    2   12     17.18      0.00
  -10    2   12      2.52      0.00
   -8    2   12      2.11      0.00
   -6    2   12      5.49      0.00
   -4    2   12     -3.73      0.00
   -2    2   12    -13.21      0.00
    0    2   12     -1.54      0.00
    2    2   12      6.56      0.00
    4    2   12      3.87      0.00
    6    2   12     13.06      0.00
    8    2   12    -14.35      0.00
   10    2   12    -13.79      0.00
   12    2   12      5.01      0.00
   14    2   12      5.51      0.00
   16    2   12      5.50      0.00
   18    2   12     -1.13      0.00
   20    2   12     -1.61      0.00
   22    2   12      0.69      0.00
   24    2   12     -1.95      0.00
   26    2   12     -0.71      0.00
   28    2   12      3.04      0.00
   30    2   12     -0.09      0.00
   32    2   12     -0.92      0.00
   34    2   12     -0.30      0.00
  -47    3   12     -0.26      0.00
  -45    3   12      0.23      0.00
  -43    3   12      1.60      0.00
  -41    3   12     -1.68      0.00
  -39    3   12     -0.10      0.00
  -37    3   12     -2.49      0.00
  -35    3   12      1.44      0.00
  -33    3   12     -1.38      0.00
  -31    3   12      1.45      0.00
  -29    3   12     10.91      0.00
  -27    3   12     -6.22      0.00
  -25    3   12     -2.57      0.00
  -23    3   12     -4.94      0.00
  -21    3   12      1.47      0.00
  -19    3   12      6.67      0.00
  -17    3   12     -7.82      0.00
  -15    3   12     12.70      0.00
  -13    3   12     -1.54      0.00
  -11    3   12     -5.12      0.00
   -9    3   12      4.34      0.00
   -7    3   12    -14.90      0.00
   -5    3   12     -4.22      0.00
   -3    3   12     13.47      0.00
   -1    3   12      8.75      0.00
    1    3   12     -5.58      0.00
    3    3   12     -0.98      0.00
    5    3   12     -2.59      0.00
    7    3   12     -3.45      0.00
    9    3   12      2.62      0.00
   11    3   12     -5.55      0.00
   13    3   12      0.95      0.00
   15    3   12      4.75      0.00
   17    3   12      4.47      0.00
   19    3   12      0.16      0.00
   21    3   12     -4.26      0.00
   23    3   12      0.98      0.00
   25    3   12     -1.17      0.00
   27    3   12     -0.09      0.00
   29    3   12     -0.80      0.00
   31    3   12      1.48      0.00
   33    3   12      1.29      0.00
  -44    4   12      0.30      0.00
  -42    4   12      1.34      0.00
  -40    4   12     -0.91      0.00
  -38    4   12     -3.25      0.00
  -36    4   12     -1.82      0.00
  -34    4   12     -0.23      0.00
  -32    4   12      7.37      0.00
  -30    4   12      0.81      0.00
  -28    4   12     -3.57      0.00
  -26    4   12      4.35      0.00
  -24    4   12     -3.78      0.00
  -22    4   12     -8.79      0.00
  -20    4   12     -3.60      0.00
  -18    4   12      4.93      0.00
  -16    4   12     19.36      0.00
  -14    4   12      1.44      0.00
  -12    4   12     -7.10      0.00
  -10    4   12    -12.69      0.00
   -8    4   12    -10.65      0.00
   -6    4   12     15.55      0.00
   -4    4   12     -4.29      0.00
   -2    4   12     -3.80      0.00
    0    4   12     17.89      0.00
    2    4   12      1.77      0.00
    4    4   12     -8.71      0.00
    6    4   12    -12.94      0.00
    8    4   12      0.72      0.00
   10    4   12     11.78      0.00
   12    4   12      2.81      0.00
   14    4   12     -2.70      0.00
   16    4   12     -3.27      0.00
   18    4   12      0.66      0.00
   20    4   12      4.01      0.00
   22    4   12     -2.53      0.00
   24    4   12     -2.67      0.00
   26    4   12      0.86      0.00
   28    4   12     -1.04      0.00
   30    4   12      1.66      0.00
  -43    5   12     -0.02      0.00
  -41    5   12     -1.47      0.00
  -39    5   12     -0.45      0.00
  -37    5   12      0.52      0.00
  -35    5   12      0.36      0.00
  -33    5   12      0.79      0.00
  -31    5   12     -3.12      0.00
  -29    5   12      3.33      0.00
  -27    5   12      2.68      0.00
  -25    5   12    -10.03      0.00
  -23    5   12      3.03      0.00
  -21    5   12      1.42      0.00
  -19    5   12      3.22      0.00
  -17    5   12      1.66      0.00
  -15    5   12    -10.64      0.00
  -13    5   12      9.97      0.00
  -11    5   12      4.02      0.00
   -9    5   12      1.36      0.00
   -7    5   12    -11.87      0.00
   -5    5   12    -13.13      0.00
   -3    5   12     21.36      0.00
   -1    5   12      1.23      0.00
    1    5   12     -8.06      0.00
    3    5   12      2.67      0.00
    5    5   12      3.60      0.00
    7    5   12      4.29      0.00
    9    5   12    -11.62      0.00
   11    5   12     -4.87      0.00
   13    5   12      6.67      0.00
   15    5   12      4.54      0.00
   17    5   12      1.60      0.00
   19    5   12     -4.11      0.00
   21    5   12     -0.57      0.00
   23    5   12      1.72      0.00
   25    5   12     -2.06      0.00
   27    5   12     -0.33      0.00
   29    5   12      0.08      0.00
  -40    6   12      0.11      0.00
  -38    6   12     -0.08      0.00
  -36    6   12      1.58      0.00
  -34    6   12     -0.18      0.00
  -32    6   12     -1.87      0.00
  -30    6   12      0.14      0.00
  -28    6   12     -7.21      0.00
  -26    6   12      2.83      0.00
  -24    6   12      9.55      0.00
  -22    6   12     -1.49      0.00
  -20    6   12     -1.85      0.00
  -18    6   12     -8.89      0.00
  -16    6   12     -0.58      0.00
  -14    6   12     11.46      0.00
  -12    6   12     -0.18      0.00
  -10    6   12     -0.55      0.00
   -8    6   12      0.44      0.00
   -6    6   12      2.64      0.00
   -4    6   12     -4.86      0.00
   -2    6   12    -13.16      0.00
    0    6   12      9.00      0.00
    2    6   12      9.95      0.00
    4    6   12      0.53      0.00
    6    6   12     -1.17      0.00
    8    6   12     -6.17      0.00
   10    6   12     -2.74      0.00
   12    6   12     -4.35      0.00
   14    6   12     -0.28      0.00
   16    6   12      7.45      0.00
   18    6   12      4.19      0.00
   20    6   12      0.50      0.00
   22    6   12     -4.67      0.00
   24    6   12     -1.84      0.00
   26    6   12      0.51      0.00
  -37    7   12      0.83      0.00
  -35    7   12     -0.52      0.00
  -33    7   12     -1.34      0.00
  -31    7   12     -2.61      0.00
  -29    7   12     -0.24      0.00
  -27    7   12      7.90      0.00
  -25    7   12     -0.32      0.00
  -23    7   12     -5.56      0.00
  -21    7   12     -2.99      0.00
  -19    7   12     -3.74      0.00
  -17    7   12      9.92      0.00
  -15    7   12      4.40      0.00
  -13    7   12     -6.76      0.00
  -11    7   12      4.94      0.00
   -9    7   12     -2.72      0.00
   -7    7   12     -2.24      0.00
   -5    7   12     -1.44      0.00
   -3    7   12     -0.88      0.00
   -1    7   12      7.14      0.00
    1    7   12     -2.56      0.00
    3    7   12      2.90      0.00
    5    7   12     -1.60      0.00
    7    7   12     -8.80      0.00
    9    7   12      1.89      0.00
   11    7   12      2.61      0.00
   13    7   12      3.30      0.00
   15    7   12     -0.21      0.00
   17    7   12     -2.25      0.00
   19    7   12      1.49      0.00
   21    7   12     -1.25      0.00
   23    7   12     -0.65      0.00
  -32    8   12      1.49      0.00
  -30    8   12      4.28      0.00
  -28    8   12      1.82      0.00
  -26    8   12     -5.54      0.00
  -24    8   12     -4.00      0.00
  -22    8   12     -2.58      0.00
  -20    8   12      5.62      0.00
  -18    8   12      5.94      0.00
  -16    8   12     -5.36      0.00
  -14    8   12      3.18      0.00
  -12    8   12      0.68      0.00
  -10    8   12     -6.53      0.00
   -8    8   12     -0.52      0.00
   -6    8   12     -1.93      0.00
   -4    8   12      5.70      0.00
   -2    8   12      6.58      0.00
    0    8   12     -2.65      0.00
    2    8   12     -3.50      0.00
    4    8   12    -10.01      0.00
    6    8   12      2.87      0.00
    8    8   12      6.89      0.00
   10    8   12     -0.46      0.00
   12    8   12      2.33      0.00
   14    8   12      0.74      0.00
   16    8   12     -0.55      0.00
   18    8   12     -2.57      0.00
  -27    9   12     -2.99      0.00
  -25    9   12     -0.51      0.00
  -23    9   12      2.80      0.00
  -21    9   12      2.19      0.00
  -19    9   12     -2.75      0.00
  -17    9   12      0.96      0.00
  -15    9   12      0.59      0.00
  -13    9   12     -6.19      0.00
  -11    9   12     -1.04      0.00
   -9    9   12      0.72      0.00
   -7    9   12      3.56      0.00
   -5    9   12      6.62      0.00
   -1    9   12     -2.30      0.00
    1    9   12     -4.04      0.00
    3    9   12     -2.29      0.00
    5    9   12      3.06      0.00
    7    9   12     -0.62      0.00
    9    9   12      3.37      0.00
   11    9   12      2.94      0.00
   13    9   12     -2.30      0.00
  -18   10   12     -1.55      0.00
  -16   10   12     -4.36      0.00
  -14   10   12     -0.76      0.00
  -12   10   12     -0.33      0.00
  -10   10   12     -0.30      0.00
   -8   10   12      3.57      0.00
   -6   10   12      1.09      0.00
   -4   10   12      3.35      0.00
   -2   10   12     -1.25      0.00
    0   10   12     -3.17      0.00
    2   10   12     -0.66      0.00
    4   10   12      0.34      0.00
  -47    1   13      2.04      0.00
  -45    1   13     -1.68      0.00
  -43    1   13      1.37      0.00
  -41    1   13      2.74      0.00
  -39    1   13      0.05      0.00
  -37    1   13      7.27      0.00
  -35    1   13     -2.51      0.00
  -33    1   13     -2.20      0.00
  -31    1   13     -4.68      0.00
  -29    1   13     -6.97      0.00
  -27    1   13      7.52      0.00
  -25    1   13     -0.77      0.00
  -23    1   13      3.23      0.00
  -21    1   13     -4.19      0.00
  -19    1   13      3.10      0.00
  -17    1   13      2.94      0.00
  -15    1   13    -16.30      0.00
  -13    1   13      1.60      0.00
  -11    1   13      7.51      0.00
   -9    1   13     16.35      0.00
   -7    1   13    -10.88      0.00
   -5    1   13    -17.61      0.00
   -3    1   13     11.23      0.00
   -1    1   13     11.29      0.00
    1    1   13      4.89      0.00
    3    1   13    -20.97      0.00
    5    1   13     -8.64      0.00
    7    1   13     10.32      0.00
    9    1   13     11.49      0.00
   11    1   13      7.55      0.00
   13    1   13     -4.94      0.00
   15    1   13     -3.49      0.00
   17    1   13     -5.24      0.00
   19    1   13     -2.69      0.00
   21    1   13      1.69      0.00
   23    1   13      1.97      0.00
   25    1   13      3.13      0.00
   27    1   13     -0.40      0.00
   29    1   13     -1.50      0.00
   31    1   13     -1.58      0.00
   33    1   13     -0.39      0.00
  -46    2   13     -1.20      0.00
  -44    2   13      1.04      0.00
  -42    2   13     -3.12      0.00
  -40    2   13      4.56      0.00
  -38    2   13      3.19      0.00
  -36    2   13     -0.79      0.00
  -34    2   13      3.73      0.00
  -32    2   13     -5.99      0.00
  -30    2   13     -0.56      0.00
  -28    2   13     -5.51      0.00
  -26    2   13     -5.13      0.00
  -24    2   13      9.73      0.00
  -22    2   13      9.96      0.00
  -20    2   13      2.09      0.00
  -18    2   13    -16.23      0.00
  -16    2   13     -4.34      0.00
  -14    2   13      7.19      0.00
  -12    2   13     -0.95      0.00
  -10    2   13    -10.09      0.00
   -8    2   13      2.48      0.00
   -6    2   13     27.46      0.00
   -4    2   13      4.73      0.00
   -2    2   13    -17.96      0.00
    0    2   13    -17.08      0.00
    2    2   13      0.55      0.00
    4    2   13     11.82      0.00
    6    2   13     -0.73      0.00
    8    2   13      0.64      0.00
   10    2   13      6.16      0.00
   12    2   13      5.61      0.00
   14    2   13     -5.31      0.00
   16    2   13     -9.57      0.00
   18    2   13     -0.50      0.00
   20    2   13      0.04      0.00
   22    2   13      4.56      0.00
   24    2   13      0.78      0.00
   26    2   13      0.01      0.00
   28    2   13      1.37      0.00
   30    2   13     -1.40      0.00
   32    2   13     -0.49      0.00
  -45    3   13     -2.47      0.00
  -43    3   13     -0.67      0.00
  -41    3   13      1.59      0.00
  -39    3   13     -1.67      0.00
  -37    3   13      2.65      0.00
  -35    3   13      1.77      0.00
  -33    3   13     -1.74      0.00
  -31    3   13      0.30      0.00
  -29    3   13     -4.32      0.00
  -27    3   13     -0.51      0.00
  -25    3   13      6.33      0.00
  -23    3   13     -5.44      0.00
  -21    3   13      6.14      0.00
  -19    3   13      7.91      0.00
  -17    3   13      0.13      0.00
  -15    3   13    -11.80      0.00
  -13    3   13    -23.04      0.00
  -11    3   13     12.06      0.00
   -9    3   13     19.53      0.00
   -7    3   13      3.86      0.00
   -5    3   13     -1.07      0.00
   -3    3   13     -3.20      0.00
   -1    3   13     -2.49      0.00
    1    3   13    -14.51      0.00
    3    3   13     -3.83      0.00
    5    3   13     11.00      0.00
    7    3   13     14.00      0.00
    9    3   13      0.84      0.00
   11    3   13    -13.84      0.00
   13    3   13     -3.66      0.00
   15    3   13      3.81      0.00
   17    3   13     -0.28      0.00
   19    3   13     -0.68      0.00
   21    3   13      1.87      0.00
   23    3   13      0.23      0.00
   25    3   13      1.87      0.00
   27    3   13     -0.95      0.00
   29    3   13     -0.58      0.00
   31    3   13      0.71      0.00
  -44    4   13      0.93      0.00
  -42    4   13     -0.57      0.00
  -40    4   13     -0.30      0.00
  -38    4   13      1.80      0.00
  -36    4   13     -2.07      0.00
  -34    4   13     -1.52      0.00
  -32    4   13      1.51      0.00
  -30    4   13     -1.59      0.00
  -28    4   13      7.31      0.00
  -26    4   13     -4.82      0.00
  -24    4   13     -3.17      0.00
  -22    4   13      8.81      0.00
  -20    4   13     -4.46      0.00
  -18    4   13      1.28      0.00
  -16    4   13     -6.33      0.00
  -14    4   13      4.97      0.00
  -12    4   13      4.96      0.00
  -10    4   13    -13.01      0.00
   -8    4   13      6.15      0.00
   -6    4   13      5.48      0.00
   -4    4   13     -1.66      0.00
   -2    4   13     -5.41      0.00
    0    4   13     -1.74      0.00
    2    4   13      6.04      0.00
    4    4   13     -0.34      0.00
    6    4   13     -1.89      0.00
    8    4   13     -2.31      0.00
   10    4   13      5.08      0.00
   12    4   13      1.74      0.00
   14    4   13     -6.49      0.00
   16    4   13     -1.27      0.00
   18    4   13      3.56      0.00
   20    4   13      1.99      0.00
   22    4   13     -1.59      0.00
   24    4   13      0.71      0.00
   26    4   13     -0.83      0.00
   28    4   13     -0.49      0.00
   30    4   13      0.28      0.00
  -43    5   13      0.66      0.00
  -41    5   13      2.11      0.00
  -39    5   13     -0.18      0.00
  -37    5   13     -3.22      0.00
  -35    5   13      0.13      0.00
  -33    5   13     -1.22      0.00
  -31    5   13      3.26      0.00
  -29    5   13      1.41      0.00
  -27    5   13     -2.85      0.00
  -25    5   13      7.20      0.00
  -23    5   13     -3.79      0.00
  -21    5   13    -10.48      0.00
  -19    5   13      2.62      0.00
  -17    5   13      3.13      0.00
  -15    5   13      9.17      0.00
  -13    5   13     -0.33      0.00
  -11    5   13     -5.68      0.00
   -9    5   13      1.36      0.00
   -7    5   13    -11.21      0.00
   -5    5   13     -0.51      0.00
   -3    5   13      5.79      0.00
   -1    5   13      0.23      0.00
    1    5   13      8.32      0.00
    3    5   13     -0.35      0.00
    5    5   13     -5.78      0.00
    7    5   13     -3.54      0.00
    9    5   13     -1.90      0.00
   11    5   13      4.89      0.00
   13    5   13      4.41      0.00
   15    5   13      1.66      0.00
   17    5   13     -2.78      0.00
   19    5   13     -3.30      0.00
   21    5   13      2.20      0.00
   23    5   13      0.68      0.00
   25    5   13     -1.90      0.00
   27    5   13      0.82      0.00
  -40    6   13     -0.53      0.00
  -38    6   13      0.22      0.00
  -36    6   13      0.38      0.00
  -34    6   13     -0.58      0.00
  -32    6   13      0.72      0.00
  -30    6   13     -0.25      0.00
  -28    6   13      2.36      0.00
  -26    6   13     -0.22      0.00
  -24    6   13     -9.69      0.00
  -22    6   13      3.72      0.00
  -20    6   13      5.87      0.00
  -18    6   13     -1.38      0.00
  -16    6   13      2.73      0.00
  -14    6   13     -7.77      0.00
  -12    6   13      6.40      0.00
  -10    6   13      3.16      0.00
   -8    6   13     -7.60      0.00
   -6    6   13      0.71      0.00
   -4    6   13     -8.64      0.00
   -2    6   13      9.07      0.00
    0    6   13      6.83      0.00
    2    6   13     -9.10      0.00
    4    6   13      2.49      0.00
    6    6   13      1.97      0.00
    8    6   13      2.40      0.00
   10    6   13     -3.17      0.00
   12    6   13     -6.16      0.00
   14    6   13      3.09      0.00
   16    6   13      2.80      0.00
   18    6   13      2.75      0.00
   20    6   13     -1.25      0.00
   22    6   13     -2.58      0.00
   24    6   13      1.94      0.00
  -37    7   13      0.06      0.00
  -35    7   13      1.07      0.00
  -33    7   13      1.54      0.00
  -31    7   13     -1.01      0.00
  -29    7   13     -2.98      0.00
  -27    7   13     -5.11      0.00
  -25    7   13      1.60      0.00
  -23    7   13      7.81      0.00
  -21    7   13     -0.58      0.00
  -19    7   13     -2.49      0.00
  -17    7   13     -3.52      0.00
  -15    7   13      2.11      0.00
  -13    7   13      5.30      0.00
  -11    7   13     -4.10      0.00
   -9    7   13      0.80      0.00
   -7    7   13      2.30      0.00
   -5    7   13      0.78      0.00
   -3    7   13     -0.22      0.00
   -1    7   13    -12.07      0.00
    1    7   13      3.22      0.00
    3    7   13     10.87      0.00
    5    7   13      0.32      0.00
    7    7   13     -0.83      0.00
    9    7   13     -4.40      0.00
   11    7   13     -1.80      0.00
   13    7   13     -1.65      0.00
   15    7   13     -2.48      0.00
   17    7   13      3.38      0.00
   19    7   13      3.03      0.00
   21    7   13      1.86      0.00
  -32    8   13     -2.27      0.00
  -30    8   13     -1.74      0.00
  -28    8   13      0.96      0.00
  -26    8   13      3.92      0.00
  -24    8   13      1.30      0.00
  -22    8   13     -6.01      0.00
  -20    8   13     -2.67      0.00
  -18    8   13      2.92      0.00
  -16    8   13      2.43      0.00
  -14    8   13      1.68      0.00
  -12    8   13      0.89      0.00
  -10    8   13      2.94      0.00
   -8    8   13     -0.09      0.00
   -6    8   13     -5.01      0.00
   -4    8   13     -5.00      0.00
   -2    8   13      0.63      0.00
    0    8   13      6.67      0.00
    2    8   13     -0.25      0.00
    4    8   13      0.79      0.00
    6    8   13      1.06      0.00
    8    8   13     -4.71      0.00
   10    8   13     -2.33      0.00
   12    8   13     -0.15      0.00
   14    8   13      2.28      0.00
   16    8   13      2.00      0.00
   18    8   13     -0.72      0.00
  -27    9   13      1.55      0.00
  -25    9   13     -2.67      0.00
  -23    9   13     -3.35      0.00
  -21    9   13      0.96      0.00
  -19    9   13     -0.49      0.00
  -17    9   13      1.54      0.00
  -15    9   13      2.75      0.00
  -13    9   13      2.04      0.00
  -11    9   13      1.32      0.00
   -9    9   13     -2.11      0.00
   -7    9   13     -4.28      0.00
   -5    9   13     -0.22      0.00
   -3    9   13     -0.45      0.00
   -1    9   13      2.12      0.00
    1    9   13      2.27      0.00
    3    9   13     -0.09      0.00
    5    9   13     -3.16      0.00
    7    9   13     -1.74      0.00
    9    9   13      2.17      0.00
   11    9   13      0.40      0.00
  -16   10   13      0.88      0.00
  -14   10   13      1.43      0.00
  -12   10   13     -0.77      0.00
  -10   10   13     -3.08      0.00
   -8   10   13     -0.16      0.00
   -6   10   13      0.23      0.00
   -4   10   13      2.26      0.00
   -2   10   13      1.47      0.00
    0   10   13     -1.97      0.00
  -48    0   14      3.09      0.00
  -46    0   14     -0.04      0.00
  -44    0   14     -0.30      0.00
  -42    0   14      3.73      0.00
  -40    0   14     -6.57      0.00
  -38    0   14     -5.53      0.00
  -36    0   14     -4.68      0.00
  -34    0   14     -1.09      0.00
  -32    0   14      6.66      0.00
  -30    0   14      5.43      0.00
  -28    0   14     11.67      0.00
  -26    0   14     -8.62      0.00
  -24    0   14     -9.51      0.00
  -22    0   14      1.67      0.00
  -20    0   14      4.55      0.00
  -18    0   14     -2.63      0.00
  -16    0   14    -10.37      0.00
  -14    0   14     31.54      0.00
  -12    0   14      4.16      0.00
  -10    0   14    -24.43      0.00
   -8    0   14    -11.40      0.00
   -6    0   14     -4.46      0.00
   -4    0   14     26.78      0.00
   -2    0   14      1.67      0.00
    0    0   14    -21.34      0.00
    2    0   14      0.79      0.00
    4    0   14     20.45      0.00
    6    0   14      4.39      0.00
    8    0   14    -13.82      0.00
   10    0   14     -7.40      0.00
   12    0   14     -3.87      0.00
   14    0   14      6.57      0.00
   16    0   14      2.48      0.00
   18    0   14      0.46      0.00
   20    0   14      4.66      0.00
   22    0   14     -4.27      0.00
   24    0   14     -2.07      0.00
   26    0   14      0.06      0.00
   28    0   14     -1.80      0.00
   30    0   14      1.92      0.00
  -47    1   14     -0.47      0.00
  -45    1   14      3.25      0.00
  -43    1   14     -0.54      0.00
  -41    1   14     -1.52      0.00
  -39    1   14      0.36      0.00
  -37    1   14     -4.45      0.00
  -35    1   14     -1.14      0.00
  -33    1   14      0.91      0.00
  -31    1   14      3.24      0.00
  -29    1   14      1.14      0.00
  -27    1   14      0.98      0.00
  -25    1   14      5.63      0.00
  -23    1   14     -4.45      0.00
  -21    1   14    -13.02      0.00
  -19    1   14     -3.48      0.00
  -17    1   14     20.56      0.00
  -15    1   14      4.14      0.00
  -13    1   14    -13.48      0.00
  -11    1   14      7.51      0.00
   -9    1   14      0.56      0.00
   -7    1   14     -3.09      0.00
   -5    1   14     -8.62      0.00
   -3    1   14    -14.37      0.00
   -1    1   14     15.45      0.00
    1    1   14     18.91      0.00
    3    1   14     -7.00      0.00
    5    1   14     -7.09      0.00
    7    1   14      2.45      0.00
    9    1   14     -2.76      0.00
   11    1   14     -3.34      0.00
   13    1   14     -2.18      0.00
   15    1   14      1.94      0.00
   17    1   14      8.38      0.00
   19    1   14     -1.34      0.00
   21    1   14     -2.00      0.00
   23    1   14      0.53      0.00
   25    1   14     -3.34      0.00
   27    1   14      0.55      0.00
   29    1   14      0.68      0.00
   31    1   14     -0.47      0.00
  -46    2   14      0.62      0.00
  -44    2   14      0.36      0.00
  -42    2   14      1.28      0.00
  -40    2   14      0.61      0.00
  -38    2   14      0.00      0.00
  -36    2   14      3.77      0.00
  -34    2   14      0.46      0.00
  -32    2   14     -4.58      0.00
  -30    2   14     -0.02      0.00
  -28    2   14     -2.43      0.00
  -26    2   14      4.08      0.00
  -24    2   14     -3.01      0.00
  -22    2   14     -0.03      0.00
  -20    2   14      7.44      0.00
  -18    2   14    -11.70      0.00
  -16    2   14     -3.57      0.00
  -14    2   14      6.74      0.00
  -12    2   14      7.21      0.00
  -10    2   14      1.80      0.00
   -8    2   14     -0.81      0.00
   -6    2   14    -11.00      0.00
   -4    2   14     -9.73      0.00
   -2    2   14     11.79      0.00
    0    2   14      0.84      0.00
    2    2   14      8.81      0.00
    4    2   14      3.73      0.00
    6    2   14    -16.00      0.00
    8    2   14     -2.27      0.00
   10    2   14      2.83      0.00
   12    2   14      6.05      0.00
   14    2   14      3.01      0.00
   16    2   14     -3.35      0.00
   18    2   14     -0.34      0.00
   20    2   14      1.45      0.00
   22    2   14     -2.27      0.00
   24    2   14     -0.26      0.00
   26    2   14      1.70      0.00
   28    2   14     -0.62      0.00
   30    2   14      0.20      0.00
  -45    3   14     -0.74      0.00
  -43    3   14     -1.06      0.00
  -41    3   14     -0.09      0.00
  -39    3   14      1.82      0.00
  -37    3   14      3.86      0.00
  -35    3   14     -2.14      0.00
  -33    3   14      2.84      0.00
  -31    3   14     -0.27      0.00
  -29    3   14     -3.95      0.00
  -27    3   14     -3.41      0.00
  -25    3   14     -3.64      0.00
  -23    3   14     11.51      0.00
  -21    3   14     -0.17      0.00
  -19    3   14     -2.89      0.00
  -17    3   14     -0.33      0.00
  -15    3   14     -6.50      0.00
  -13    3   14      2.90      0.00
  -11    3   14      2.60      0.00
   -9    3   14     -4.63      0.00
   -7    3   14     -1.64      0.00
   -5    3   14     14.47      0.00
   -3    3   14      2.04      0.00
   -1    3   14     -7.35      0.00
    1    3   14     -3.07      0.00
    3    3   14     -8.12      0.00
    5    3   14      5.68      0.00
    7    3   14      3.46      0.00
    9    3   14     -1.49      0.00
   11    3   14      2.50      0.00
   13    3   14      0.20      0.00
   15    3   14      1.88      0.00
   17    3   14     -4.40      0.00
   19    3   14     -2.87      0.00
   21    3   14      0.70      0.00
   23    3   14      2.27      0.00
   25    3   14      1.04      0.00
   27    3   14     -0.82      0.00
   29    3   14      1.34      0.00
  -44    4   14     -0.67      0.00
  -42    4   14     -1.35      0.00
  -40    4   14      0.38      0.00
  -38    4   14     -0.84      0.00
  -36    4   14      1.86      0.00
  -34    4   14      4.03      0.00
  -32    4   14     -3.06      0.00
  -30    4   14     -2.87      0.00
  -28    4   14      0.88      0.00
  -26    4   14      0.17      0.00
  -24    4   14      0.42      0.00
  -22    4   14     -3.77      0.00
  -20    4   14      7.12      0.00
  -18    4   14      7.60      0.00
  -16    4   14     -4.69      0.00
  -14    4   14     -5.53      0.00
  -12    4   14    -16.83      0.00
  -10    4   14      2.46      0.00
   -8    4   14     20.61      0.00
   -6    4   14      2.31      0.00
   -4    4   14      1.13      0.00
   -2    4   14      0.56      0.00
    0    4   14     -6.30      0.00
    2    4   14     -9.72      0.00
    4    4   14     -6.54      0.00
    6    4   14      8.31      0.00
    8    4   14     11.23      0.00
   10    4   14      3.32      0.00
   12    4   14     -5.19      0.00
   14    4   14     -7.37      0.00
   16    4   14     -1.47      0.00
   18    4   14      1.50      0.00
   20    4   14     -1.00      0.00
   22    4   14      1.60      0.00
   24    4   14      0.87      0.00
   26    4   14      0.97      0.00
   28    4   14      0.16      0.00
  -41    5   14      0.44      0.00
  -39    5   14      0.01      0.00
  -37    5   14      1.74      0.00
  -35    5   14     -1.53      0.00
  -33    5   14     -4.00      0.00
  -31    5   14      4.10      0.00
  -29    5   14     -0.40      0.00
  -27    5   14     -1.89      0.00
  -25    5   14      0.86      0.00
  -23    5   14      0.44      0.00
  -21    5   14      8.29      0.00
  -19    5   14     -4.84      0.00
  -17    5   14     -2.79      0.00
  -15    5   14     -2.87      0.00
  -13    5   14     -2.15      0.00
  -11    5   14      7.52      0.00
   -9    5   14    -10.05      0.00
   -7    5   14      4.41      0.00
   -5    5   14     13.97      0.00
   -3    5   14     -3.11      0.00
   -1    5   14     -8.57      0.00
    1    5   14     -7.11      0.00
    3    5   14      6.38      0.00
    5    5   14      3.45      0.00
    7    5   14     -3.30      0.00
    9    5   14      1.47      0.00
   11    5   14      3.26      0.00
   13    5   14      3.20      0.00
   15    5   14     -4.21      0.00
   17    5   14     -6.16      0.00
   19    5   14      1.01      0.00
   21    5   14      2.78      0.00
   23    5   14      0.47      0.00
   25    5   14      0.43      0.00
  -40    6   14      1.31      0.00
  -38    6   14      1.20      0.00
  -36    6   14     -2.63      0.00
  -34    6   14      0.88      0.00
  -32    6   14     -0.33      0.00
  -30    6   14     -4.33      0.00
  -28    6   14      3.96      0.00
  -26    6   14      3.18      0.00
  -24    6   14      1.68      0.00
  -22    6   14     -0.45      0.00
  -20    6   14     -6.91      0.00
  -18    6   14      0.95      0.00
  -16    6   14      2.68      0.00
  -14    6   14     -0.39      0.00
  -12    6   14     -1.78      0.00
  -10    6   14     -0.30      0.00
   -8    6   14      6.77      0.00
   -6    6   14     -5.80      0.00
   -4    6   14     -8.16      0.00
   -2    6   14      4.92      0.00
    0    6   14      4.24      0.00
    2    6   14      1.72      0.00
    4    6   14     -2.34      0.00
    6    6   14     -1.59      0.00
    8    6   14      1.26      0.00
   10    6   14     -1.18      0.00
   12    6   14      0.54      0.00
   14    6   14      2.24      0.00
   16    6   14      2.53      0.00
   18    6   14     -0.83      0.00
   20    6   14     -3.78      0.00
   22    6   14      0.90      0.00
   24    6   14      0.60      0.00
  -35    7   14      0.64      0.00
  -33    7   14     -2.30      0.00
  -31    7   14      1.28      0.00
  -29    7   14      3.86      0.00
  -27    7   14     -3.67      0.00
  -25    7   14     -0.68      0.00
  -23    7   14     -2.58      0.00
  -21    7   14      0.24      0.00
  -19    7   14      9.45      0.00
  -17    7   14     -4.50      0.00
  -15    7   14     -3.31      0.00
  -13    7   14      1.29      0.00
  -11    7   14     -0.92      0.00
   -9    7   14      1.61      0.00
   -7    7   14     -5.82      0.00
   -5    7   14      3.78      0.00
   -3    7   14      1.38      0.00
   -1    7   14     -3.05      0.00
    1    7   14      3.79      0.00
    3    7   14     -2.93      0.00
    5    7   14     -0.35      0.00
    7    7   14      2.04      0.00
    9    7   14      0.89      0.00
   11    7   14      1.58      0.00
   13    7   14     -2.85      0.00
   15    7   14     -1.16      0.00
   17    7   14      0.62      0.00
   19    7   14      1.46      0.00
  -32    8   14      1.98      0.00
  -30    8   14     -1.95      0.00
  -28    8   14     -2.57      0.00
  -26    8   14     -0.88      0.00
  -24    8   14     -1.61      0.00
  -22    8   14      6.59      0.00
  -20    8   14     -0.33      0.00
  -18    8   14     -3.67      0.00
  -16    8   14      3.69      0.00
  -14    8   14     -2.06      0.00
  -12    8   14     -1.37      0.00
  -10    8   14     -0.38      0.00
   -8    8   14     -0.13      0.00
   -6    8   14      4.83      0.00
   -4    8   14     -1.51      0.00
   -2    8   14      0.56      0.00
    0    8   14     -3.05      0.00
    2    8   14     -4.76      0.00
    4    8   14      6.32      0.00
    6    8   14      1.93      0.00
    8    8   14     -0.16      0.00
   10    8   14     -1.01      0.00
   12    8   14     -1.95      0.00
   14    8   14     -0.01      0.00
   16    8   14     -0.72      0.00
  -25    9   14      2.72      0.00
  -23    9   14      0.18      0.00
  -21    9   14     -3.84      0.00
  -19    9   14      1.49      0.00
  -17    9   14      0.62      0.00
  -15    9   14     -1.21      0.00
  -13    9   14      0.78      0.00
  -11    9   14      0.08      0.00
   -9    9   14      3.96      0.00
   -7    9   14      0.84      0.00
   -3    9   14     -1.62      0.00
   -1    9   14     -3.37      0.00
    1    9   14      3.87      0.00
    3    9   14      2.25      0.00
    5    9   14     -1.53      0.00
    7    9   14      1.11      0.00
    9    9   14     -1.51      0.00
   -8   10   14     -0.17      0.00
  -47    1   15     -0.49      0.00
  -45    1   15      2.35      0.00
  -43    1   15      0.49      0.00
  -41    1   15      1.07      0.00
  -39    1   15     -2.14      0.00
  -37    1   15     -6.80      0.00
  -35    1   15     -2.84      0.00
  -33    1   15     -2.65      0.00
  -31    1   15      5.74      0.00
  -29    1   15      6.89      0.00
  -27    1   15      5.27      0.00
  -25    1   15     -3.58      0.00
  -23    1   15     -9.65      0.00
  -21    1   15      3.00      0.00
  -19    1   15     -2.57      0.00
  -17    1   15      2.77      0.00
  -15    1   15      0.67      0.00
  -13    1   15     10.93      0.00
  -11    1   15      8.18      0.00
   -9    1   15    -19.56      0.00
   -7    1   15    -10.78      0.00
   -5    1   15      0.41      0.00
   -3    1   15     17.59      0.00
   -1    1   15      3.78      0.00
    1    1   15    -12.57      0.00
    3    1   15     -0.50      0.00
    5    1   15      4.38      0.00
    7    1   15      7.08      0.00
    9    1   15     -5.92      0.00
   11    1   15     -5.09      0.00
   13    1   15      1.40      0.00
   15    1   15      1.27      0.00
   17    1   15      3.22      0.00
   19    1   15     -0.64      0.00
   21    1   15     -1.58      0.00
   23    1   15     -0.56      0.00
   25    1   15     -0.58      0.00
   27    1   15     -0.50      0.00
   29    1   15     -0.40      0.00
  -46    2   15      1.50      0.00
  -44    2   15      0.25      0.00
  -42    2   15      3.16      0.00
  -40    2   15     -2.38      0.00
  -38    2   15     -2.34      0.00
  -36    2   15     -3.32      0.00
  -34    2   15     -2.81      0.00
  -32    2   15      3.31      0.00
  -30    2   15      1.03      0.00
  -28    2   15      2.18      0.00
  -26    2   15      2.89      0.00
  -24    2   15      5.14      0.00
  -22    2   15     -7.21      0.00
  -20    2   15    -12.78      0.00
  -18    2   15     -0.34      0.00
  -16    2   15     13.88      0.00
  -14    2   15     12.14      0.00
  -12    2   15    -11.86      0.00
  -10    2   15     -1.95      0.00
   -8    2   15      6.40      0.00
   -6    2   15     -3.14      0.00
   -4    2   15    -11.90      0.00
   -2    2   15    -11.45      0.00
    0    2   15     13.96      0.00
    2    2   15     15.45      0.00
    4    2   15     -0.29      0.00
    6    2   15     -7.99      0.00
    8    2   15     -2.72      0.00
   10    2   15      2.23      0.00
   12    2   15     -5.06      0.00
   14    2   15     -0.03      0.00
   16    2   15      2.83      0.00
   18    2   15      3.37      0.00
   20    2   15      2.70      0.00
   22    2   15     -2.76      0.00
   24    2   15     -2.10      0.00
   26    2   15     -1.33      0.00
   28    2   15      0.88      0.00
  -45    3   15      2.71      0.00
  -43    3   15      1.82      0.00
  -41    3   15     -0.92      0.00
  -39    3   15      0.64      0.00
  -37    3   15     -1.25      0.00
  -35    3   15      0.24      0.00
  -33    3   15      1.67      0.00
  -31    3   15     -3.11      0.00
  -29    3   15      2.89      0.00
  -27    3   15      1.40      0.00
  -25    3   15     -2.87      0.00
  -23    3   15     -0.85      0.00
  -21    3   15     -0.58      0.00
  -19    3   15      5.94      0.00
  -17    3   15     -8.24      0.00
  -15    3   15     -8.23      0.00
  -13    3   15     11.42      0.00
  -11    3   15     13.76      0.00
   -9    3   15     -0.51      0.00
   -7    3   15    -13.75      0.00
   -5    3   15     -7.70      0.00
   -3    3   15     -1.22      0.00
   -1    3   15      3.35      0.00
    1    3   15      4.39      0.00
    3    3   15      6.35      0.00
    5    3   15      8.81      0.00
    7    3   15     -8.74      0.00
    9    3   15    -12.57      0.00
   11    3   15     -0.85      0.00
   13    3   15      5.41      0.00
   15    3   15      3.69      0.00
   17    3   15      2.02      0.00
   19    3   15      0.71      0.00
   21    3   15     -0.56      0.00
   23    3   15     -1.02      0.00
   25    3   15     -1.45      0.00
   27    3   15      0.03      0.00
  -44    4   15     -1.29      0.00
  -42    4   15     -0.29      0.00
  -40    4   15      0.49      0.00
  -38    4   15     -0.98      0.00
  -36    4   15      2.15      0.00
  -34    4   15     -0.56      0.00
  -32    4   15      1.81      0.00
  -30    4   15      4.42      0.00
  -28    4   15     -7.10      0.00
  -26    4   15     -0.75      0.00
  -24    4   15      0.81      0.00
  -22    4   15      3.58      0.00
  -20    4   15     -1.59      0.00
  -18    4   15     -6.77      0.00
  -16    4   15      7.07      0.00
  -14    4   15      1.35      0.00
  -12    4   15     -1.79      0.00
  -10    4   15      0.09      0.00
   -8    4   15      0.60      0.00
   -6    4   15     -2.54      0.00
   -4    4   15     -2.23      0.00
   -2    4   15      3.58      0.00
    0    4   15      2.67      0.00
    2    4   15      3.85      0.00
    4    4   15     -6.00      0.00
    6    4   15     -4.48      0.00
    8    4   15      4.56      0.00
   10    4   15     -1.62      0.00
   12    4   15     -2.57      0.00
   14    4   15     -0.31      0.00
   16    4   15      4.70      0.00
   18    4   15      0.94      0.00
   20    4   15     -2.29      0.00
   22    4   15     -0.21      0.00
   24    4   15     -0.69      0.00
   26    4   15      0.83      0.00
  -41    5   15     -1.50      0.00
  -39    5   15     -1.03      0.00
  -37    5   15     -0.42      0.00
  -35    5   15      0.50      0.00
  -33    5   15      4.23      0.00
  -31    5   15     -2.89      0.00
  -29    5   15     -1.43      0.00
  -27    5   15      5.73      0.00
  -25    5   15     -4.11      0.00
  -23    5   15     -2.95      0.00
  -21    5   15     -1.20      0.00
  -19    5   15      2.95      0.00
  -17    5   15      8.74      0.00
  -15    5   15     -5.00      0.00
  -13    5   15     -2.32      0.00
  -11    5   15     -2.56      0.00
   -9    5   15     -6.35      0.00
   -7    5   15      7.36      0.00
   -5    5   15      4.63      0.00
   -3    5   15      3.30      0.00
   -1    5   15      4.12      0.00
    1    5   15     -6.81      0.00
    3    5   15     -5.89      0.00
    5    5   15     -2.45      0.00
    7    5   15      0.88      0.00
    9    5   15      4.60      0.00
   11    5   15      3.44      0.00
   13    5   15      1.08      0.00
   15    5   15     -4.84      0.00
   17    5   15     -3.79      0.00
   19    5   15      1.95      0.00
   21    5   15     -0.05      0.00
   23    5   15     -0.40      0.00
  -38    6   15     -0.15      0.00
  -36    6   15      0.15      0.00
  -34    6   15     -1.06      0.00
  -32    6   15     -2.26      0.00
  -30    6   15      4.28      0.00
  -28    6   15     -1.80      0.00
  -26    6   15     -3.25      0.00
  -24    6   15      5.06      0.00
  -22    6   15     -1.05      0.00
  -20    6   15      4.93      0.00
  -18    6   15     -3.54      0.00
  -16    6   15     -5.80      0.00
  -14    6   15      5.55      0.00
  -12    6   15     -6.65      0.00
  -10    6   15      3.24      0.00
   -8    6   15      0.54      0.00
   -6    6   15     -1.52      0.00
   -4    6   15     10.98      0.00
   -2    6   15     -2.51      0.00
    0    6   15     -5.03      0.00
    2    6   15     -2.65      0.00
    4    6   15     -0.37      0.00
    6    6   15      3.80      0.00
    8    6   15     -1.97      0.00
   10    6   15      0.61      0.00
   12    6   15      2.08      0.00
   14    6   15      1.52      0.00
   16    6   15      0.46      0.00
   18    6   15     -4.53      0.00
   20    6   15     -1.77      0.00
   22    6   15      1.42      0.00
  -35    7   15     -0.91      0.00
  -33    7   15      0.34      0.00
  -31    7   15     -0.82      0.00
  -29    7   15     -3.41      0.00
  -27    7   15      2.94      0.00
  -25    7   15      3.08      0.00
  -23    7   15      1.95      0.00
  -21    7   15     -0.79      0.00
  -19    7   15     -4.33      0.00
  -17    7   15      2.37      0.00
  -15    7   15     -2.10      0.00
  -13    7   15     -2.29      0.00
  -11    7   15      2.20      0.00
   -9    7   15     -1.44      0.00
   -7    7   15      5.53      0.00
   -5    7   15     -0.93      0.00
   -3    7   15     -8.03      0.00
   -1    7   15      2.79      0.00
    1    7   15      2.64      0.00
    3    7   15      1.61      0.00
    5    7   15     -1.70      0.00
    7    7   15     -1.60      0.00
    9    7   15      2.54      0.00
   11    7   15     -0.41      0.00
   13    7   15     -0.42      0.00
   15    7   15      0.93      0.00
   17    7   15      0.26      0.00
  -30    8   15      0.82      0.00
  -28    8   15      2.56      0.00
  -26    8   15     -1.62      0.00
  -24    8   15     -4.02      0.00
  -22    8   15      0.94      0.00
  -20    8   15      3.71      0.00
  -18    8   15      1.41      0.00
  -16    8   15     -1.89      0.00
  -14    8   15     -2.18      0.00
  -12    8   15      0.54      0.00
  -10    8   15      0.44      0.00
   -8    8   15     -1.26      0.00
   -6    8   15     -4.13      0.00
   -4    8   15      3.56      0.00
   -2    8   15      3.74      0.00
    0    8   15     -3.06      0.00
    2    8   15     -0.30      0.00
    4    8   15     -0.62      0.00
    6    8   15      0.37      0.00
    8    8   15      0.57      0.00
   10    8   15      0.42      0.00
   12    8   15      2.11      0.00
  -23    9   15      1.22      0.00
  -21    9   15     -0.45      0.00
  -19    9   15      0.47      0.00
  -17    9   15     -0.13      0.00
  -15    9   15     -0.04      0.00
  -13    9   15      0.36      0.00
  -11    9   15     -2.72      0.00
   -9    9   15     -0.85      0.00
   -7    9   15      2.72      0.00
   -5    9   15      0.86      0.00
   -3    9   15     -0.15      0.00
   -1    9   15      0.18      0.00
    1    9   15      0.42      0.00
    3    9   15     -2.84      0.00
    5    9   15      0.35      0.00
  -46    0   16      0.76      0.00
  -44    0   16     -1.42      0.00
  -42    0   16     -2.96      0.00
  -40    0   16     -2.80      0.00
  -38    0   16      2.53      0.00
  -36    0   16      9.22      0.00
  -34    0   16      2.57      0.00
  -32    0   16      1.88      0.00
  -30    0   16     -2.48      0.00
  -28    0   16    -11.73      0.00
  -26    0   16     -7.18      0.00
  -24    0   16      3.87      0.00
  -22    0   16     18.26      0.00
  -20    0   16     -5.50      0.00
  -18    0   16     -3.44      0.00
  -16    0   16      8.35      0.00
  -14    0   16    -11.54      0.00
  -12    0   16    -10.00      0.00
  -10    0   16     -9.74      0.00
   -8    0   16     14.12      0.00
   -6    0   16     26.29      0.00
   -4    0   16      2.41      0.00
   -2    0   16    -20.71      0.00
    0    0   16     -8.87      0.00
    2    0   16     10.95      0.00
    4    0   16     -3.09      0.00
    6    0   16     -2.47      0.00
    8    0   16     -2.32      0.00
   10    0   16      5.93      0.00
   12    0   16      8.84      0.00
   14    0   16     -7.64      0.00
   16    0   16     -4.28      0.00
   18    0   16     -1.25      0.00
   20    0   16     -1.03      0.00
   22    0   16      4.10      0.00
   24    0   16      1.58      0.00
   26    0   16     -0.02      0.00
   28    0   16      0.98      0.00
  -47    1   16      0.00      0.00
  -45    1   16     -2.10      0.00
  -43    1   16     -1.60      0.00
  -41    1   16      0.07      0.00
  -39    1   16      1.54      0.00
  -37    1   16      1.23      0.00
  -35    1   16      2.02      0.00
  -33    1   16      2.72      0.00
  -31    1   16     -3.54      0.00
  -29    1   16     -2.92      0.00
  -27    1   16      1.09      0.00
  -25    1   16      0.34      0.00
  -23    1   16     -6.80      0.00
  -21    1   16      2.85      0.00
  -19    1   16     16.49      0.00
  -17    1   16     -4.37      0.00
  -15    1   16    -11.24      0.00
  -13    1   16     -4.35      0.00
  -11    1   16     -0.23      0.00
   -9    1   16      9.11      0.00
   -7    1   16     -1.26      0.00
   -5    1   16     -4.59      0.00
   -3    1   16     11.52      0.00
   -1    1   16      7.46      0.00
    1    1   16    -12.89      0.00
    3    1   16     -8.31      0.00
    5    1   16      0.91      0.00
    7    1   16      4.00      0.00
    9    1   16      4.94      0.00
   11    1   16     -3.67      0.00
   13    1   16      1.95      0.00
   15    1   16      2.76      0.00
   17    1   16     -5.20      0.00
   19    1   16     -1.11      0.00
   21    1   16     -0.13      0.00
   23    1   16      0.77      0.00
   25    1   16      2.39      0.00
   27    1   16      0.07      0.00
  -46    2   16      0.03      0.00
  -44    2   16      0.74      0.00
  -42    2   16     -0.35      0.00
  -40    2   16     -0.01      0.00
  -38    2   16      1.10      0.00
  -36    2   16     -1.71      0.00
  -34    2   16     -2.55      0.00
  -32    2   16     -3.13      0.00
  -30    2   16      2.72      0.00
  -28    2   16      5.19      0.00
  -26    2   16     -3.25      0.00
  -24    2   16      2.54      0.00
  -22    2   16      0.77      0.00
  -20    2   16     -3.85      0.00
  -18    2   16     -4.26      0.00
  -16    2   16      5.08      0.00
  -14    2   16      4.18      0.00
  -12    2   16      0.51      0.00
  -10    2   16      1.45      0.00
   -8    2   16    -13.53      0.00
   -6    2   16      2.61      0.00
   -4    2   16      6.53      0.00
   -2    2   16     -1.65      0.00
    0    2   16      6.84      0.00
    2    2   16     -5.36      0.00
    4    2   16     -4.95      0.00
    6    2   16     -0.32      0.00
    8    2   16      1.39      0.00
   10    2   16      5.46      0.00
   12    2   16      0.40      0.00
   14    2   16     -2.61      0.00
   16    2   16      0.65      0.00
   18    2   16      1.04      0.00
   20    2   16     -2.33      0.00
   22    2   16     -0.77      0.00
   24    2   16      0.14      0.00
   26    2   16      0.58      0.00
  -45    3   16      0.71      0.00
  -43    3   16      1.10      0.00
  -41    3   16      2.41      0.00
  -39    3   16      0.10      0.00
  -37    3   16     -3.61      0.00
  -35    3   16     -1.35      0.00
  -33    3   16     -1.50      0.00
  -31    3   16      1.63      0.00
  -29    3   16     -3.12      0.00
  -27    3   16      2.85      0.00
  -25    3   16      7.40      0.00
  -23    3   16     -1.97      0.00
  -21    3   16     -4.50      0.00
  -19    3   16     -5.07      0.00
  -17    3   16     -0.25      0.00
  -15    3   16      5.35      0.00
  -13    3   16      8.00      0.00
  -11    3   16     -7.40      0.00
   -9    3   16     -1.68      0.00
   -7    3   16      7.35      0.00
   -5    3   16     -6.04      0.00
   -3    3   16     -2.50      0.00
   -1    3   16     -6.02      0.00
    1    3   16      1.77      0.00
    3    3   16      9.36      0.00
    5    3   16      0.16      0.00
    7    3   16     -0.16      0.00
    9    3   16     -4.01      0.00
   11    3   16      0.49      0.00
   13    3   16      2.09      0.00
   15    3   16     -0.86      0.00
   17    3   16     -0.10      0.00
   19    3   16      0.43      0.00
   21    3   16      2.12      0.00
   23    3   16     -0.95      0.00
   25    3   16     -1.45      0.00
  -42    4   16      1.47      0.00
  -40    4   16     -0.57      0.00
  -38    4   16      0.73      0.00
  -36    4   16      0.56      0.00
  -34    4   16     -2.25      0.00
  -32    4   16     -0.59      0.00
  -30    4   16      0.33      0.00
  -28    4   16      3.76      0.00
  -26    4   16     -1.65      0.00
  -24    4   16     -4.47      0.00
  -22    4   16      4.37      0.00
  -20    4   16     -1.19      0.00
  -18    4   16      1.91      0.00
  -16    4   16     -2.57      0.00
  -14    4   16     -9.74      0.00
  -12    4   16      9.26      0.00
  -10    4   16     12.01      0.00
   -8    4   16     -2.84      0.00
   -6    4   16     -7.65      0.00
   -4    4   16     -6.15      0.00
   -2    4   16     -0.99      0.00
    0    4   16     -0.28      0.00
    2    4   16      3.25      0.00
    4    4   16      7.22      0.00
    6    4   16      3.70      0.00
    8    4   16     -2.14      0.00
   10    4   16     -7.43      0.00
   12    4   16     -5.47      0.00
   14    4   16      2.74      0.00
   16    4   16      4.73      0.00
   18    4   16      2.44      0.00
   20    4   16      0.57      0.00
   22    4   16     -1.20      0.00
   24    4   16     -0.25      0.00
  -41    5   16      0.01      0.00
  -39    5   16      0.64      0.00
  -37    5   16     -2.03      0.00
  -35    5   16     -0.33      0.00
  -33    5   16      3.23      0.00
  -31    5   16      1.48      0.00
  -29    5   16      0.82      0.00
  -27    5   16     -4.23      0.00
  -25    5   16      1.42      0.00
  -23    5   16      0.14      0.00
  -21    5   16     -1.55      0.00
  -19    5   16      0.58      0.00
  -17    5   16     -6.85      0.00
  -15    5   16      8.26      0.00
  -13    5   16      5.65      0.00
  -11    5   16     -4.86      0.00
   -9    5   16      0.76      0.00
   -7    5   16      0.06      0.00
   -5    5   16     -2.45      0.00
   -3    5   16     -6.38      0.00
   -1    5   16      1.79      0.00
    1    5   16      7.74      0.00
    3    5   16      1.94      0.00
    5    5   16     -1.38      0.00
    7    5   16     -4.56      0.00
    9    5   16     -0.62      0.00
   11    5   16      0.84      0.00
   13    5   16     -2.57      0.00
   15    5   16     -1.79      0.00
   17    5   16      3.20      0.00
   19    5   16      3.31      0.00
   21    5   16     -0.13      0.00
   23    5   16     -0.80      0.00
  -38    6   16     -1.53      0.00
  -36    6   16      1.06      0.00
  -34    6   16     -0.49      0.00
  -32    6   16     -0.71      0.00
  -30    6   16      1.80      0.00
  -28    6   16      1.45      0.00
  -26    6   16      2.49      0.00
  -24    6   16     -2.31      0.00
  -22    6   16     -5.53      0.00
  -20    6   16     -1.43      0.00
  -18    6   16      3.21      0.00
  -16    6   16      4.72      0.00
  -14    6   16     -1.08      0.00
  -12    6   16      0.82      0.00
  -10    6   16      2.43      0.00
   -8    6   16     -6.85      0.00
   -6    6   16     -3.73      0.00
   -4    6   16      4.30      0.00
   -2    6   16      5.38      0.00
    0    6   16      3.05      0.00
    2    6   16     -2.31      0.00
    4    6   16     -3.28      0.00
    6    6   16     -1.64      0.00
    8    6   16     -1.26      0.00
   10    6   16     -0.50      0.00
   12    6   16      0.86      0.00
   14    6   16      3.06      0.00
   16    6   16     -0.49      0.00
   18    6   16     -2.27      0.00
   20    6   16      0.73      0.00
  -35    7   16     -1.94      0.00
  -33    7   16      1.33      0.00
  -31    7   16      0.02      0.00
  -29    7   16     -1.18      0.00
  -27    7   16      1.46      0.00
  -25    7   16     -2.38      0.00
  -23    7   16      3.64      0.00
  -21    7   16      2.38      0.00
  -19    7   16     -4.64      0.00
  -17    7   16      0.47      0.00
  -15    7   16     -0.82      0.00
  -13    7   16      3.14      0.00
  -11    7   16     -2.73      0.00
   -9    7   16     -2.89      0.00
   -7    7   16      5.35      0.00
   -5    7   16     -1.39      0.00
   -3    7   16      1.62      0.00
   -1    7   16      1.03      0.00
    1    7   16     -1.59      0.00
    3    7   16      0.66      0.00
    5    7   16     -1.58      0.00
    7    7   16      0.05      0.00
    9    7   16     -0.44      0.00
   11    7   16     -0.37      0.00
   13    7   16      0.66      0.00
   15    7   16      0.32      0.00
  -28    8   16     -0.98      0.00
  -26    8   16      0.47      0.00
  -24    8   16      3.68      0.00
  -22    8   16     -2.02      0.00
  -20    8   16      0.82      0.00
  -18    8   16      0.50      0.00
  -16    8   16     -2.29      0.00
  -14    8   16      0.00      0.00
  -12    8   16     -0.86      0.00
  -10    8   16      2.43      0.00
   -8    8   16     -0.23      0.00
   -6    8   16     -1.97      0.00
   -4    8   16      2.52      0.00
   -2    8   16     -3.51      0.00
    0    8   16     -0.15      0.00
    2    8   16      1.98      0.00
    4    8   16      0.38      0.00
    6    8   16      0.83      0.00
    8    8   16     -1.26      0.00
   10    8   16      0.09      0.00
  -21    9   16      1.69      0.00
  -19    9   16      0.85      0.00
  -17    9   16      0.06      0.00
  -15    9   16     -1.03      0.00
  -13    9   16     -0.01      0.00
  -11    9   16      1.74      0.00
   -9    9   16     -1.48      0.00
   -7    9   16     -0.35      0.00
   -5    9   16     -1.80      0.00
   -3    9   16     -0.59      0.00
   -1    9   16      3.13      0.00
    1    9   16     -0.88      0.00
  -45    1   17      0.83      0.00
  -43    1   17     -1.15      0.00
  -41    1   17     -2.26      0.00
  -39    1   17     -1.71      0.00
  -37    1   17      0.75      0.00
  -35    1   17      3.65      0.00
  -33    1   17      3.57      0.00
  -31    1   17      2.72      0.00
  -29    1   17     -0.68      0.00
  -27    1   17     -9.92      0.00
  -25    1   17     -3.50      0.00
  -23    1   17      1.45      0.00
  -21    1   17      8.04      0.00
  -19    1   17      3.43      0.00
  -17    1   17     -4.04      0.00
  -15    1   17      5.22      0.00
  -13    1   17     -6.94      0.00
  -11    1   17     -9.11      0.00
   -9    1   17     -7.49      0.00
   -7    1   17      9.29      0.00
   -5    1   17     20.45      0.00
   -3    1   17      0.18      0.00
   -1    1   17     -8.02      0.00
    1    1   17     -9.72      0.00
    3    1   17      3.06      0.00
    5    1   17      1.99      0.00
    7    1   17     -3.58      0.00
    9    1   17      3.05      0.00
   11    1   17      2.01      0.00
   13    1   17      2.89      0.00
   15    1   17     -2.14      0.00
   17    1   17     -5.36      0.00
   19    1   17     -1.88      0.00
   21    1   17      1.37      0.00
   23    1   17      2.45      0.00
   25    1   17      1.25      0.00
  -44    2   17     -0.64      0.00
  -42    2   17     -2.35      0.00
  -40    2   17     -0.62      0.00
  -38    2   17      0.35      0.00
  -36    2   17      2.54      0.00
  -34    2   17      3.93      0.00
  -32    2   17      0.83      0.00
  -30    2   17     -3.59      0.00
  -28    2   17     -1.51      0.00
  -26    2   17      1.04      0.00
  -24    2   17     -2.86      0.00
  -22    2   17     -3.98      0.00
  -20    2   17      1.59      0.00
  -18    2   17     15.57      0.00
  -16    2   17      1.46      0.00
  -14    2   17    -14.93      0.00
  -12    2   17     -7.11      0.00
  -10    2   17      2.92      0.00
   -8    2   17      9.26      0.00
   -6    2   17     -3.62      0.00
   -4    2   17     -1.94      0.00
   -2    2   17      9.31      0.00
    0    2   17      6.70      0.00
    2    2   17     -7.60      0.00
    4    2   17    -13.02      0.00
    6    2   17      2.86      0.00
    8    2   17      4.59      0.00
   10    2   17      2.66      0.00
   12    2   17      0.73      0.00
   14    2   17     -2.53      0.00
   16    2   17      0.56      0.00
   18    2   17     -1.90      0.00
   20    2   17     -1.90      0.00
   22    2   17     -0.05      0.00
   24    2   17      1.48      0.00
   26    2   17      1.87      0.00
  -43    3   17     -1.15      0.00
  -41    3   17     -0.25      0.00
  -39    3   17     -0.57      0.00
  -37    3   17      2.50      0.00
  -35    3   17      0.53      0.00
  -33    3   17     -2.73      0.00
  -31    3   17     -0.01      0.00
  -29    3   17     -0.12      0.00
  -27    3   17      0.65      0.00
  -25    3   17     -3.46      0.00
  -23    3   17      3.53      0.00
  -21    3   17      5.97      0.00
  -19    3   17     -3.67      0.00
  -17    3   17     -6.29      0.00
  -15    3   17      2.70      0.00
  -13    3   17      8.08      0.00
  -11    3   17     -4.10      0.00
   -9    3   17     -6.65      0.00
   -7    3   17     -1.92      0.00
   -5    3   17      5.83      0.00
   -3    3   17      7.17      0.00
   -1    3   17     -5.46      0.00
    1    3   17     -0.57      0.00
    3    3   17      2.26      0.00
    5    3   17     -5.84      0.00
    7    3   17     -3.22      0.00
    9    3   17      2.41      0.00
   11    3   17      5.81      0.00
   13    3   17      2.63      0.00
   15    3   17     -1.91      0.00
   17    3   17     -2.66      0.00
   19    3   17     -1.12      0.00
   21    3   17     -0.63      0.00
   23    3   17      0.45      0.00
  -42    4   17      1.05      0.00
  -40    4   17      0.90      0.00
  -38    4   17      1.59      0.00
  -36    4   17     -2.55      0.00
  -34    4   17      1.19      0.00
  -32    4   17     -0.43      0.00
  -30    4   17     -4.45      0.00
  -28    4   17     -1.66      0.00
  -26    4   17      2.73      0.00
  -24    4   17      7.06      0.00
  -22    4   17     -2.03      0.00
  -20    4   17     -4.01      0.00
  -18    4   17      0.52      0.00
  -16    4   17      2.59      0.00
  -14    4   17     -3.38      0.00
  -12    4   17     -1.12      0.00
  -10    4   17      1.32      0.00
   -8    4   17     -0.48      0.00
   -6    4   17      5.29      0.00
   -4    4   17     -2.98      0.00
   -2    4   17     -0.43      0.00
    0    4   17      0.43      0.00
    2    4   17     -7.05      0.00
    4    4   17      2.45      0.00
    6    4   17      3.30      0.00
    8    4   17      2.03      0.00
   10    4   17     -1.24      0.00
   12    4   17     -0.91      0.00
   14    4   17      3.86      0.00
   16    4   17     -0.88      0.00
   18    4   17     -1.73      0.00
   20    4   17     -0.74      0.00
   22    4   17      0.27      0.00
  -39    5   17      0.23      0.00
  -37    5   17      1.34      0.00
  -35    5   17      1.75      0.00
  -33    5   17     -3.92      0.00
  -31    5   17      0.98      0.00
  -29    5   17      2.05      0.00
  -27    5   17     -1.99      0.00
  -25    5   17     -0.30      0.00
  -23    5   17     -4.79      0.00
  -21    5   17      5.36      0.00
  -19    5   17      4.99      0.00
  -17    5   17     -5.29      0.00
  -15    5   17     -0.40      0.00
  -13    5   17     -4.17      0.00
  -11    5   17     -0.22      0.00
   -9    5   17      7.66      0.00
   -7    5   17     -0.29      0.00
   -5    5   17      0.43      0.00
   -3    5   17     -1.85      0.00
   -1    5   17     -6.37      0.00
    1    5   17     -0.81      0.00
    3    5   17      1.43      0.00
    5    5   17      3.81      0.00
    7    5   17      2.54      0.00
    9    5   17      1.00      0.00
   11    5   17     -0.27      0.00
   13    5   17     -4.93      0.00
   15    5   17     -1.01      0.00
   17    5   17      2.96      0.00
   19    5   17      0.91      0.00
   21    5   17      0.32      0.00
  -36    6   17     -1.34      0.00
  -34    6   17      0.51      0.00
  -32    6   17      3.42      0.00
  -30    6   17     -1.44      0.00
  -28    6   17      2.08      0.00
  -26    6   17     -2.75      0.00
  -24    6   17     -1.47      0.00
  -22    6   17      3.72      0.00
  -20    6   17     -6.75      0.00
  -18    6   17      3.06      0.00
  -16    6   17     -0.52      0.00
  -14    6   17     -1.55      0.00
  -12    6   17      7.88      0.00
  -10    6   17     -2.81      0.00
   -8    6   17     -0.09      0.00
   -6    6   17      0.59      0.00
   -4    6   17     -3.42      0.00
   -2    6   17     -1.62      0.00
    0    6   17     -1.18      0.00
    2    6   17      3.84      0.00
    4    6   17      2.03      0.00
    6    6   17     -0.53      0.00
    8    6   17     -0.64      0.00
   10    6   17     -1.99      0.00
   12    6   17      0.81      0.00
   14    6   17     -0.23      0.00
   16    6   17     -1.92      0.00
   18    6   17      0.55      0.00
  -33    7   17     -0.93      0.00
  -31    7   17     -0.41      0.00
  -29    7   17      1.12      0.00
  -27    7   17      1.21      0.00
  -25    7   17      2.71      0.00
  -23    7   17     -4.19      0.00
  -21    7   17     -2.89      0.00
  -19    7   17     -0.08      0.00
  -17    7   17     -1.15      0.00
  -15    7   17      5.71      0.00
  -13    7   17      0.60      0.00
  -11    7   17     -1.58      0.00
   -9    7   17      3.72      0.00
   -7    7   17     -3.38      0.00
   -5    7   17     -4.37      0.00
   -3    7   17      0.77      0.00
   -1    7   17      3.86      0.00
    1    7   17      2.96      0.00
    3    7   17     -1.47      0.00
    5    7   17     -0.48      0.00
    7    7   17     -0.89      0.00
    9    7   17     -1.73      0.00
   11    7   17     -0.89      0.00
   13    7   17     -0.52      0.00
  -28    8   17     -1.09      0.00
  -26    8   17     -0.90      0.00
  -24    8   17      1.66      0.00
  -22    8   17      1.46      0.00
  -20    8   17     -0.72      0.00
  -18    8   17     -1.51      0.00
  -16    8   17     -0.21      0.00
  -14    8   17      1.12      0.00
  -12    8   17      2.57      0.00
  -10    8   17     -1.62      0.00
   -8    8   17     -3.73      0.00
   -6    8   17      3.35      0.00
   -4    8   17      0.94      0.00
   -2    8   17     -1.51      0.00
    0    8   17      0.03      0.00
    2    8   17      1.31      0.00
    4    8   17      1.34      0.00
    6    8   17     -1.48      0.00
    8    8   17     -0.51      0.00
  -17    9   17      0.79      0.00
  -15    9   17      0.47      0.00
  -13    9   17     -1.59      0.00
  -11    9   17      0.59      0.00
   -9    9   17      1.65      0.00
   -7    9   17     -0.24      0.00
   -5    9   17     -2.85      0.00
   -3    9   17      0.46      0.00
  -44    0   18     -0.88      0.00
  -42    0   18     -1.31      0.00
  -40    0   18      3.32      0.00
  -38    0   18      2.29      0.00
  -36    0   18     -1.32      0.00
  -34    0   18     -2.56      0.00
  -32    0   18     -2.39      0.00
  -30    0   18     -3.03      0.00
  -28    0   18     -2.69      0.00
  -26    0   18     11.37      0.00
  -24    0   18      9.18      0.00
  -22    0   18     -8.08      0.00
  -20    0   18     -5.70      0.00
  -18    0   18     -4.19      0.00
  -16    0   18      0.93      0.00
  -14    0   18      0.36      0.00
  -12    0   18      3.92      0.00
  -10    0   18      9.77      0.00
   -8    0   18     10.44      0.00
   -6    0   18     -6.43      0.00
   -4    0   18    -27.19      0.00
   -2    0   18     -2.58      0.00
    0    0   18      8.87      0.00
    2    0   18      9.51      0.00
    4    0   18      2.88      0.00
    6    0   18     -5.57      0.00
    8    0   18      7.09      0.00
   10    0   18     -3.00      0.00
   12    0   18     -8.66      0.00
   14    0   18     -1.06      0.00
   16    0   18      2.09      0.00
   18    0   18      6.41      0.00
   20    0   18      3.00      0.00
   22    0   18     -2.10      0.00
   24    0   18     -1.32      0.00
  -45    1   18     -0.58      0.00
  -43    1   18      1.50      0.00
  -41    1   18      1.40      0.00
  -39    1   18     -0.86      0.00
  -37    1   18     -0.67      0.00
  -35    1   18     -0.20      0.00
  -33    1   18     -3.02      0.00
  -31    1   18     -1.59      0.00
  -29    1   18      4.80      0.00
  -27    1   18      2.85      0.00
  -25    1   18     -4.61      0.00
  -23    1   18      2.01      0.00
  -21    1   18      4.82      0.00
  -19    1   18     -5.23      0.00
  -17    1   18     -6.14      0.00
  -15    1   18     -1.00      0.00
  -13    1   18      6.64      0.00
  -11    1   18      9.74      0.00
   -9    1   18     -3.19      0.00
   -7    1   18    -10.47      0.00
   -5    1   18      3.66      0.00
   -3    1   18      2.15      0.00
   -1    1   18     -6.26      0.00
    1    1   18     -1.59      0.00
    3    1   18      2.14      0.00
    5    1   18      9.92      0.00
    7    1   18     -0.34      0.00
    9    1   18     -7.72      0.00
   11    1   18      1.18      0.00
   13    1   18     -0.52      0.00
   15    1   18     -0.28      0.00
   17    1   18      1.29      0.00
   19    1   18      0.86      0.00
   21    1   18      2.11      0.00
   23    1   18     -0.50      0.00
  -44    2   18      0.12      0.00
  -42    2   18     -1.08      0.00
  -40    2   18     -0.72      0.00
  -38    2   18      0.19      0.00
  -36    2   18     -2.03      0.00
  -34    2   18     -1.45      0.00
  -32    2   18      5.64      0.00
  -30    2   18      2.44      0.00
  -28    2   18     -2.05      0.00
  -26    2   18     -1.96      0.00
  -24    2   18      0.33      0.00
  -22    2   18     -3.26      0.00
  -20    2   18     -2.02      0.00
  -18    2   18      5.75      0.00
  -16    2   18     -1.00      0.00
  -14    2   18      5.46      0.00
  -12    2   18     -4.09      0.00
  -10    2   18     -9.39      0.00
   -8    2   18      4.07      0.00
   -6    2   18      0.55      0.00
   -4    2   18      4.46      0.00
   -2    2   18      1.80      0.00
    0    2   18     -1.46      0.00
    2    2   18      0.43      0.00
    4    2   18     -3.62      0.00
    6    2   18      0.39      0.00
    8    2   18      3.02      0.00
   10    2   18      0.14      0.00
   12    2   18     -2.11      0.00
   14    2   18      0.79      0.00
   16    2   18      0.28      0.00
   18    2   18     -1.38      0.00
   20    2   18     -0.98      0.00
   22    2   18      0.51      0.00
   24    2   18      1.41      0.00
  -43    3   18      0.63      0.00
  -41    3   18     -1.08      0.00
  -39    3   18     -2.57      0.00
  -37    3   18     -0.70      0.00
  -35    3   18      2.94      0.00
  -33    3   18      2.65      0.00
  -31    3   18     -2.39      0.00
  -29    3   18      2.31      0.00
  -27    3   18      1.95      0.00
  -25    3   18     -2.96      0.00
  -23    3   18     -4.05      0.00
  -21    3   18     -1.38      0.00
  -19    3   18      0.14      0.00
  -17    3   18      9.39      0.00
  -15    3   18      3.00      0.00
  -13    3   18    -10.76      0.00
  -11    3   18      0.44      0.00
   -9    3   18      0.46      0.00
   -7    3   18      1.53      0.00
   -5    3   18     -0.90      0.00
   -3    3   18     -2.35      0.00
   -1    3   18      7.50      0.00
    1    3   18      1.14      0.00
    3    3   18     -1.19      0.00
    5    3   18     -4.42      0.00
    7    3   18     -3.30      0.00
    9    3   18      3.34      0.00
   11    3   18      2.55      0.00
   13    3   18      0.82      0.00
   15    3   18     -3.41      0.00
   17    3   18     -1.03      0.00
   19    3   18      0.91      0.00
   21    3   18     -0.24      0.00
  -42    4   18     -1.44      0.00
  -40    4   18      0.26      0.00
  -38    4   18      0.49      0.00
  -36    4   18      0.20      0.00
  -34    4   18     -0.56      0.00
  -32    4   18      0.06      0.00
  -30    4   18      1.83      0.00
  -28    4   18     -4.71      0.00
  -26    4   18      1.18      0.00
  -24    4   18      0.63      0.00
  -22    4   18      0.57      0.00
  -20    4   18      7.12      0.00
  -18    4   18     -4.75      0.00
  -16    4   18     -5.99      0.00
  -14    4   18      4.48      0.00
  -12    4   18      4.55      0.00
  -10    4   18     -2.51      0.00
   -8    4   18     -5.69      0.00
   -6    4   18      0.49      0.00
   -4    4   18      5.04      0.00
   -2    4   18      1.30      0.00
    0    4   18     -0.39      0.00
    2    4   18     -1.39      0.00
    4    4   18     -0.79      0.00
    6    4   18     -0.76      0.00
    8    4   18     -2.35      0.00
   10    4   18     -0.31      0.00
   12    4   18      2.95      0.00
   14    4   18      2.95      0.00
   16    4   18     -0.18      0.00
   18    4   18     -2.94      0.00
   20    4   18     -1.96      0.00
  -39    5   18     -0.47      0.00
  -37    5   18      0.75      0.00
  -35    5   18      1.02      0.00
  -33    5   18      0.84      0.00
  -31    5   18     -3.01      0.00
  -29    5   18     -3.41      0.00
  -27    5   18     -0.68      0.00
  -25    5   18      0.18      0.00
  -23    5   18      8.11      0.00
  -21    5   18     -2.15      0.00
  -19    5   18     -2.85      0.00
  -17    5   18      4.99      0.00
  -15    5   18     -0.42      0.00
  -13    5   18     -4.17      0.00
  -11    5   18     -5.11      0.00
   -9    5   18      2.89      0.00
   -7    5   18      2.79      0.00
   -5    5   18      0.96      0.00
   -3    5   18      2.09      0.00
   -1    5   18     -0.90      0.00
    1    5   18     -0.91      0.00
    3    5   18     -3.78      0.00
    5    5   18     -1.97      0.00
    7    5   18      2.38      0.00
    9    5   18      2.93      0.00
   11    5   18      1.23      0.00
   13    5   18     -1.61      0.00
   15    5   18      0.93      0.00
   17    5   18      0.29      0.00
  -36    6   18      0.38      0.00
  -34    6   18     -0.19      0.00
  -32    6   18     -0.11      0.00
  -30    6   18     -0.13      0.00
  -28    6   18      0.79      0.00
  -26    6   18     -1.24      0.00
  -24    6   18     -3.15      0.00
  -22    6   18     -0.22      0.00
  -20    6   18      5.54      0.00
  -18    6   18      3.13      0.00
  -16    6   18     -3.71      0.00
  -14    6   18     -2.59      0.00
  -12    6   18     -0.66      0.00
  -10    6   18     -2.90      0.00
   -8    6   18      0.97      0.00
   -6    6   18      3.80      0.00
   -4    6   18      3.22      0.00
   -2    6   18      0.39      0.00
    0    6   18     -5.00      0.00
    2    6   18     -3.17      0.00
    4    6   18      0.14      0.00
    6    6   18      1.42      0.00
    8    6   18      1.87      0.00
   10    6   18      1.31      0.00
   12    6   18      2.29      0.00
   14    6   18     -0.89      0.00
  -31    7   18      1.17      0.00
  -29    7   18      0.52      0.00
  -27    7   18     -0.87      0.00
  -25    7   18      1.23      0.00
  -23    7   18     -2.21      0.00
  -21    7   18     -0.32      0.00
  -19    7   18      0.08      0.00
  -17    7   18      0.19      0.00
  -15    7   18      0.90      0.00
  -13    7   18     -4.44      0.00
  -11    7   18      1.95      0.00
   -9    7   18      2.31      0.00
   -7    7   18      0.08      0.00
   -5    7   18      0.98      0.00
   -3    7   18     -1.88      0.00
   -1    7   18     -0.03      0.00
    1    7   18     -0.63      0.00
    3    7   18     -0.97      0.00
    5    7   18      0.55      0.00
    7    7   18      0.24      0.00
    9    7   18      1.33      0.00
   11    7   18     -0.03      0.00
  -24    8   18     -0.85      0.00
  -22    8   18      0.43      0.00
  -20    8   18     -2.33      0.00
  -18    8   18     -1.20      0.00
  -16    8   18      0.33      0.00
  -14    8   18      1.61      0.00
  -12    8   18      1.80      0.00
  -10    8   18     -1.91      0.00
   -8    8   18      0.70      0.00
   -6    8   18      0.38      0.00
   -4    8   18     -1.18      0.00
   -2    8   18      0.57      0.00
    0    8   18     -0.35      0.00
    2    8   18      1.44      0.00
    4    8   18      0.21      0.00
  -43    1   19     -0.06      0.00
  -41    1   19     -0.30      0.00
  -39    1   19      1.74      0.00
  -37    1   19      0.07      0.00
  -35    1   19      0.50      0.00
  -33    1   19      0.96      0.00
  -31    1   19     -3.33      0.00
  -29    1   19     -3.25      0.00
  -27    1   19     -1.49      0.00
  -25    1   19      4.71      0.00
  -23    1   19      8.08      0.00
  -21    1   19     -3.59      0.00
  -19    1   19     -2.41      0.00
  -17    1   19     -3.27      0.00
  -15    1   19     -0.92      0.00
  -13    1   19     -0.71      0.00
  -11    1   19     -1.41      0.00
   -9    1   19     11.60      0.00
   -7    1   19      6.12      0.00
   -5    1   19     -1.93      0.00
   -3    1   19    -14.34      0.00
   -1    1   19     -7.11      0.00
    1    1   19      7.25      0.00
    3    1   19      2.35      0.00
    5    1   19      3.83      0.00
    7    1   19     -0.53      0.00
    9    1   19      0.45      0.00
   11    1   19      0.08      0.00
   13    1   19     -5.37      0.00
   15    1   19     -1.60      0.00
   17    1   19      1.81      0.00
   19    1   19      3.05      0.00
   21    1   19      1.76      0.00
  -44    2   19     -0.29      0.00
  -42    2   19      0.60      0.00
  -40    2   19     -0.49      0.00
  -38    2   19      1.25      0.00
  -36    2   19      1.04      0.00
  -34    2   19     -2.16      0.00
  -32    2   19     -3.20      0.00
  -30    2   19     -0.57      0.00
  -28    2   19      3.50      0.00
  -26    2   19      2.45      0.00
  -24    2   19     -3.81      0.00
  -22    2   19      1.35      0.00
  -20    2   19      6.26      0.00
  -18    2   19     -3.60      0.00
  -16    2   19     -9.06      0.00
  -14    2   19     -3.12      0.00
  -12    2   19     10.65      0.00
  -10    2   19      8.05      0.00
   -8    2   19     -4.23      0.00
   -6    2   19     -7.96      0.00
   -4    2   19      0.77      0.00
   -2    2   19      6.11      0.00
    0    2   19     -7.82      0.00
    2    2   19     -2.73      0.00
    4    2   19      5.17      0.00
    6    2   19      5.40      0.00
    8    2   19      2.59      0.00
   10    2   19     -7.33      0.00
   12    2   19     -2.23      0.00
   14    2   19      1.15      0.00
   16    2   19      0.29      0.00
   18    2   19      1.79      0.00
   20    2   19      1.41      0.00
   22    2   19      0.25      0.00
  -41    3   19     -0.45      0.00
  -39    3   19      1.07      0.00
  -37    3   19     -1.83      0.00
  -35    3   19     -2.25      0.00
  -33    3   19     -0.49      0.00
  -31    3   19      4.15      0.00
  -29    3   19      1.84      0.00
  -27    3   19     -1.42      0.00
  -25    3   19      1.69      0.00
  -23    3   19      1.27      0.00
  -21    3   19     -3.50      0.00
  -19    3   19     -9.09      0.00
  -17    3   19      4.32      0.00
  -15    3   19      6.81      0.00
  -13    3   19      0.43      0.00
  -11    3   19     -1.75      0.00
   -9    3   19     -5.06      0.00
   -7    3   19      4.33      0.00
   -5    3   19      0.33      0.00
   -3    3   19     -7.16      0.00
   -1    3   19      2.17      0.00
    1    3   19      4.13      0.00
    3    3   19      2.11      0.00
    5    3   19     -1.45      0.00
    7    3   19     -2.00      0.00
    9    3   19      2.82      0.00
   11    3   19      0.08      0.00
   13    3   19     -3.16      0.00
   15    3   19     -0.45      0.00
   17    3   19      1.37      0.00
   19    3   19      0.95      0.00
  -40    4   19     -0.53      0.00
  -38    4   19     -2.82      0.00
  -36    4   19      0.94      0.00
  -34    4   19      0.06      0.00
  -32    4   19     -0.56      0.00
  -30    4   19      0.47      0.00
  -28    4   19      4.17      0.00
  -26    4   19      4.36      0.00
  -24    4   19     -2.52      0.00
  -22    4   19     -8.41      0.00
  -20    4   19      0.54      0.00
  -18    4   19      2.63      0.00
  -16    4   19     -1.79      0.00
  -14    4   19      4.11      0.00
  -12    4   19     -1.52      0.00
  -10    4   19      3.57      0.00
   -8    4   19      0.77      0.00
   -6    4   19     -7.56      0.00
   -4    4   19      0.80      0.00
   -2    4   19     -1.10      0.00
    0    4   19      2.52      0.00
    2    4   19      3.00      0.00
    4    4   19      0.22      0.00
    6    4   19      1.50      0.00
    8    4   19     -4.83      0.00
   10    4   19     -0.89      0.00
   12    4   19      2.03      0.00
   14    4   19      0.19      0.00
   16    4   19     -0.69      0.00
   18    4   19     -0.30      0.00
  -37    5   19      0.06      0.00
  -35    5   19     -2.06      0.00
  -33    5   19      1.85      0.00
  -31    5   19     -0.90      0.00
  -29    5   19      1.56      0.00
  -27    5   19     -1.45      0.00
  -25    5   19     -3.92      0.00
  -23    5   19      6.20      0.00
  -21    5   19      0.63      0.00
  -19    5   19     -2.10      0.00
  -17    5   19      0.40      0.00
  -15    5   19     -3.56      0.00
  -13    5   19      3.02      0.00
  -11    5   19      3.67      0.00
   -9    5   19     -2.13      0.00
   -7    5   19      0.10      0.00
   -5    5   19     -2.06      0.00
   -3    5   19     -0.07      0.00
   -1    5   19      1.20      0.00
    1    5   19      0.36      0.00
    3    5   19      1.61      0.00
    5    5   19     -1.73      0.00
    7    5   19      0.17      0.00
    9    5   19     -0.03      0.00
   11    5   19     -2.56      0.00
   13    5   19      0.30      0.00
   15    5   19      1.50      0.00
  -34    6   19      0.06      0.00
  -32    6   19      0.19      0.00
  -30    6   19     -0.56      0.00
  -28    6   19     -6.14      0.00
  -26    6   19      2.40      0.00
  -24    6   19      0.96      0.00
  -22    6   19      0.86      0.00
  -20    6   19      4.25      0.00
  -18    6   19     -4.27      0.00
  -16    6   19      2.42      0.00
  -14    6   19      2.68      0.00
  -12    6   19     -3.08      0.00
  -10    6   19     -2.52      0.00
   -8    6   19     -0.32      0.00
   -6    6   19      2.18      0.00
   -4    6   19      0.40      0.00
   -2    6   19      0.63      0.00
    0    6   19      0.92      0.00
    2    6   19     -1.12      0.00
    4    6   19     -0.91      0.00
    6    6   19     -1.05      0.00
    8    6   19     -0.14      0.00
   10    6   19      1.49      0.00
   12    6   19      0.86      0.00
  -29    7   19      0.59      0.00
  -27    7   19      0.02      0.00
  -25    7   19     -2.58      0.00
  -23    7   19      0.82      0.00
  -21    7   19     -0.46      0.00
  -19    7   19      3.32      0.00
  -17    7   19      4.45      0.00
  -15    7   19     -3.76      0.00
  -13    7   19     -3.00      0.00
  -11    7   19      0.64      0.00
   -9    7   19     -1.40      0.00
   -7    7   19     -2.01      0.00
   -5    7   19      2.10      0.00
   -3    7   19      3.99      0.00
   -1    7   19      0.20      0.00
    1    7   19     -2.03      0.00
    3    7   19     -1.50      0.00
    5    7   19     -1.00      0.00
    7    7   19      0.10      0.00
  -22    8   19     -0.41      0.00
  -20    8   19      0.50      0.00
  -18    8   19      0.03      0.00
  -16    8   19     -0.04      0.00
  -14    8   19      0.95      0.00
  -12    8   19     -3.12      0.00
  -10    8   19     -2.26      0.00
   -8    8   19      2.31      0.00
   -6    8   19      1.29      0.00
   -4    8   19     -0.16      0.00
   -2    8   19      0.22      0.00
    0    8   19      1.28      0.00
  -44    0   20     -0.03      0.00
  -42    0   20     -0.01      0.00
  -40    0   20      0.92      0.00
  -38    0   20     -0.40      0.00
  -36    0   20      0.10      0.00
  -34    0   20      1.06      0.00
  -32    0   20     -2.27      0.00
  -30    0   20      0.71      0.00
  -28    0   20      4.20      0.00
  -26    0   20      1.44      0.00
  -24    0   20     -4.30      0.00
  -22    0   20     -6.81      0.00
  -20    0   20      2.04      0.00
  -18    0   20      3.39      0.00
  -16    0   20      4.14      0.00
  -14    0   20      0.77      0.00
  -12    0   20     -3.45      0.00
  -10    0   20      7.08      0.00
   -8    0   20    -10.35      0.00
   -6    0   20     -9.89      0.00
   -4    0   20      3.53      0.00
   -2    0   20      9.35      0.00
    0    0   20     12.45      0.00
    2    0   20     -9.61      0.00
    4    0   20     -5.19      0.00
    6    0   20      2.42      0.00
    8    0   20     -4.26      0.00
   10    0   20      0.03      0.00
   12    0   20      0.87      0.00
   14    0   20      4.34      0.00
   16    0   20      3.80      0.00
   18    0   20     -2.94      0.00
   20    0   20     -3.03      0.00
  -43    1   20      0.57      0.00
  -41    1   20     -0.23      0.00
  -39    1   20      0.66      0.00
  -37    1   20      0.73      0.00
  -35    1   20     -1.53      0.00
  -33    1   20      0.60      0.00
  -31    1   20      2.98      0.00
  -29    1   20     -0.03      0.00
  -27    1   20     -3.95      0.00
  -25    1   20     -1.38      0.00
  -23    1   20      2.58      0.00
  -21    1   20     -0.83      0.00
  -19    1   20     -0.36      0.00
  -17    1   20      1.08      0.00
  -15    1   20      2.62      0.00
  -13    1   20      4.74      0.00
  -11    1   20     -8.28      0.00
   -9    1   20     -7.32      0.00
   -7    1   20      6.33      0.00
   -5    1   20      4.19      0.00
   -3    1   20      1.86      0.00
   -1    1   20     -5.28      0.00
    1    1   20      1.12      0.00
    3    1   20      6.47      0.00
    5    1   20     -6.55      0.00
    7    1   20     -3.85      0.00
    9    1   20      1.43      0.00
   11    1   20      1.95      0.00
   13    1   20      2.72      0.00
   15    1   20     -0.73      0.00
   17    1   20     -0.53      0.00
   19    1   20      0.23      0.00
  -42    2   20      0.94      0.00
  -40    2   20      1.51      0.00
  -38    2   20     -1.00      0.00
  -36    2   20      0.59      0.00
  -34    2   20      3.31      0.00
  -32    2   20      0.19      0.00
  -30    2   20     -4.30      0.00
  -28    2   20     -2.51      0.00
  -26    2   20      0.38      0.00
  -24    2   20     -2.09      0.00
  -22    2   20      4.83      0.00
  -20    2   20      1.93      0.00
  -18    2   20      1.11      0.00
  -16    2   20      2.82      0.00
  -14    2   20     -8.40      0.00
  -12    2   20     -3.23      0.00
  -10    2   20      1.37      0.00
   -8    2   20      4.96      0.00
   -6    2   20      4.40      0.00
   -4    2   20     -1.59      0.00
   -2    2   20      0.15      0.00
    0    2   20     -2.16      0.00
    2    2   20     -3.49      0.00
    4    2   20     -0.23      0.00
    6    2   20      3.33      0.00
    8    2   20      0.51      0.00
   10    2   20     -1.60      0.00
   12    2   20      0.97      0.00
   14    2   20     -0.63      0.00
   16    2   20     -0.54      0.00
   18    2   20     -0.80      0.00
  -41    3   20     -1.02      0.00
  -39    3   20     -0.40      0.00
  -37    3   20      3.08      0.00
  -35    3   20      0.19      0.00
  -33    3   20     -2.62      0.00
  -31    3   20      1.17      0.00
  -29    3   20     -1.01      0.00
  -27    3   20     -2.13      0.00
  -25    3   20      1.06      0.00
  -23    3   20     -1.93      0.00
  -21    3   20      1.80      0.00
  -19    3   20      7.46      0.00
  -17    3   20     -4.04      0.00
  -15    3   20     -5.21      0.00
  -13    3   20     -0.90      0.00
  -11    3   20      3.23      0.00
   -9    3   20      3.76      0.00
   -7    3   20     -4.70      0.00
   -5    3   20      0.92      0.00
   -3    3   20      1.91      0.00
   -1    3   20      0.50      0.00
    1    3   20     -1.26      0.00
    3    3   20     -3.42      0.00
    5    3   20      1.98      0.00
    7    3   20      1.62      0.00
    9    3   20      3.10      0.00
   11    3   20     -2.02      0.00
   13    3   20     -3.75      0.00
   15    3   20      0.77      0.00
   17    3   20      1.27      0.00
  -38    4   20      0.15      0.00
  -36    4   20     -2.30      0.00
  -34    4   20      0.95      0.00
  -32    4   20     -1.12      0.00
  -30    4   20      0.01      0.00
  -28    4   20      4.55      0.00
  -26    4   20     -2.72      0.00
  -24    4   20      3.19      0.00
  -22    4   20      1.95      0.00
  -20    4   20     -6.26      0.00
  -18    4   20     -4.78      0.00
  -16    4   20      1.59      0.00
  -14    4   20      6.41      0.00
  -12    4   20      0.53      0.00
  -10    4   20     -3.39      0.00
   -8    4   20      0.34      0.00
   -6    4   20      0.92      0.00
   -4    4   20     -1.44      0.00
   -2    4   20     -3.45      0.00
    0    4   20     -0.72      0.00
    2    4   20      3.71      0.00
    4    4   20      2.37      0.00
    6    4   20      0.45      0.00
    8    4   20     -1.94      0.00
   10    4   20     -0.59      0.00
   12    4   20      1.58      0.00
   14    4   20     -0.75      0.00
   16    4   20     -1.43      0.00
  -37    5   20     -0.41      0.00
  -35    5   20     -0.79      0.00
  -33    5   20     -1.54      0.00
  -31    5   20      0.98      0.00
  -29    5   20     -0.60      0.00
  -27    5   20      5.83      0.00
  -25    5   20      5.12      0.00
  -23    5   20     -5.57      0.00
  -21    5   20     -3.90      0.00
  -19    5   20     -1.50      0.00
  -17    5   20      2.45      0.00
  -15    5   20     -2.86      0.00
  -13    5   20     -0.93      0.00
  -11    5   20      5.38      0.00
   -9    5   20      3.14      0.00
   -7    5   20     -0.05      0.00
   -5    5   20     -6.03      0.00
   -3    5   20     -2.24      0.00
   -1    5   20      0.42      0.00
    1    5   20      0.28      0.00
    3    5   20      3.10      0.00
    5    5   20      0.68      0.00
    7    5   20      1.40      0.00
    9    5   20     -1.18      0.00
   11    5   20     -2.77      0.00
   13    5   20     -0.15      0.00
  -32    6   20     -0.35      0.00
  -30    6   20      1.55      0.00
  -28    6   20      1.16      0.00
  -26    6   20     -1.17      0.00
  -24    6   20     -0.25      0.00
  -22    6   20      2.10      0.00
  -20    6   20      0.02      0.00
  -18    6   20     -3.95      0.00
  -16    6   20     -1.48      0.00
  -14    6   20      2.34      0.00
  -12    6   20      1.55      0.00
  -10    6   20      1.68      0.00
   -8    6   20      0.11      0.00
   -6    6   20      1.41      0.00
   -4    6   20     -1.62      0.00
   -2    6   20     -3.78      0.00
    0    6   20      0.95      0.00
    2    6   20      0.90      0.00
    4    6   20      1.46      0.00
    6    6   20      0.28      0.00
    8    6   20     -0.89      0.00
   10    6   20      0.32      0.00
  -27    7   20     -1.48      0.00
  -25    7   20     -0.89      0.00
  -23    7   20      1.64      0.00
  -21    7   20      0.21      0.00
  -19    7   20      0.73      0.00
  -17    7   20     -0.98      0.00
  -15    7   20     -0.33      0.00
  -13    7   20      1.75      0.00
  -11    7   20      0.77      0.00
   -9    7   20      1.24      0.00
   -7    7   20     -1.08      0.00
   -5    7   20     -1.34      0.00
   -3    7   20      0.60      0.00
   -1    7   20     -0.35      0.00
    1    7   20     -0.27      0.00
    3    7   20      0.48      0.00
  -16    8   20      1.68      0.00
  -14    8   20     -0.34      0.00
  -12    8   20     -0.60      0.00
  -10    8   20     -0.72      0.00
   -8    8   20     -1.25      0.00
  -41    1   21     -0.37      0.00
  -39    1   21     -0.96      0.00
  -37    1   21      1.47      0.00
  -35    1   21      0.24      0.00
  -33    1   21      0.04      0.00
  -31    1   21     -1.59      0.00
  -29    1   21     -0.57      0.00
  -27    1   21      4.17      0.00
  -25    1   21      0.79      0.00
  -23    1   21     -1.41      0.00
  -21    1   21     -3.28      0.00
  -19    1   21     -2.10      0.00
  -17    1   21      3.34      0.00
  -15    1   21     -1.18      0.00
  -13    1   21      3.28      0.00
  -11    1   21      1.45      0.00
   -9    1   21      3.24      0.00
   -7    1   21     -2.63      0.00
   -5    1   21    -11.03      0.00
   -3    1   21      2.58      0.00
   -1    1   21      3.59      0.00
    1    1   21      4.39      0.00
    3    1   21     -0.40      0.00
    5    1   21     -4.96      0.00
    7    1   21      2.02      0.00
    9    1   21     -1.60      0.00
   11    1   21     -1.35      0.00
   13    1   21      1.63      0.00
   15    1   21      1.83      0.00
   17    1   21      0.99      0.00
  -40    2   21      1.87      0.00
  -38    2   21      1.26      0.00
  -36    2   21     -0.30      0.00
  -34    2   21     -1.82      0.00
  -32    2   21      0.58      0.00
  -30    2   21      3.29      0.00
  -28    2   21     -0.62      0.00
  -26    2   21     -3.45      0.00
  -24    2   21     -0.89      0.00
  -22    2   21      2.82      0.00
  -20    2   21      0.68      0.00
  -18    2   21     -4.13      0.00
  -16    2   21      1.79      0.00
  -14    2   21      4.95      0.00
  -12    2   21      2.18      0.00
  -10    2   21     -5.21      0.00
   -8    2   21     -8.92      0.00
   -6    2   21      7.79      0.00
   -4    2   21      5.11      0.00
   -2    2   21     -3.14      0.00
    0    2   21     -1.44      0.00
    2    2   21     -1.58      0.00
    4    2   21      5.61      0.00
    6    2   21     -3.25      0.00
    8    2   21     -5.89      0.00
   10    2   21      2.40      0.00
   12    2   21      2.06      0.00
   14    2   21      1.48      0.00
   16    2   21      0.59      0.00
  -39    3   21     -0.14      0.00
  -37    3   21     -0.74      0.00
  -35    3   21      2.12      0.00
  -33    3   21      3.37      0.00
  -31    3   21     -0.75      0.00
  -29    3   21     -2.73      0.00
  -27    3   21     -3.49      0.00
  -25    3   21      1.63      0.00
  -23    3   21     -3.02      0.00
  -21    3   21     -2.23      0.00
  -19    3   21      7.89      0.00
  -17    3   21      3.94      0.00
  -15    3   21      1.85      0.00
  -13    3   21     -7.53      0.00
  -11    3   21     -7.23      0.00
   -9    3   21      4.93      0.00
   -7    3   21      1.38      0.00
   -5    3   21      0.18      0.00
   -3    3   21      2.87      0.00
   -1    3   21      2.85      0.00
    1    3   21      1.66      0.00
    3    3   21     -6.22      0.00
    5    3   21     -3.52      0.00
    7    3   21      3.23      0.00
    9    3   21      0.85      0.00
   11    3   21     -0.93      0.00
   13    3   21      0.84      0.00
   15    3   21      0.49      0.00
  -38    4   21      1.34      0.00
  -36    4   21      0.74      0.00
  -34    4   21      0.69      0.00
  -32    4   21      0.10      0.00
  -30    4   21     -0.03      0.00
  -28    4   21      1.16      0.00
  -26    4   21     -5.33      0.00
  -24    4   21     -5.03      0.00
  -22    4   21      5.23      0.00
  -20    4   21      1.49      0.00
  -18    4   21      3.66      0.00
  -16    4   21     -0.36      0.00
  -14    4   21     -3.82      0.00
  -12    4   21      3.55      0.00
  -10    4   21     -3.84      0.00
   -8    4   21     -2.83      0.00
   -6    4   21      0.45      0.00
   -4    4   21      2.57      0.00
   -2    4   21      5.28      0.00
    0    4   21     -2.25      0.00
    2    4   21     -0.16      0.00
    4    4   21     -0.57      0.00
    6    4   21     -2.44      0.00
    8    4   21      0.53      0.00
   10    4   21      1.77      0.00
   12    4   21      1.00      0.00
  -35    5   21      0.24      0.00
  -33    5   21     -0.80      0.00
  -31    5   21      2.34      0.00
  -29    5   21     -3.12      0.00
  -27    5   21     -0.66      0.00
  -25    5   21      3.07      0.00
  -23    5   21     -0.87      0.00
  -21    5   21      1.27      0.00
  -19    5   21     -1.02      0.00
  -17    5   21     -3.01      0.00
  -15    5   21      2.74      0.00
  -13    5   21      0.66      0.00
  -11    5   21     -0.88      0.00
   -9    5   21     -0.46      0.00
   -7    5   21     -1.14      0.00
   -5    5   21      1.08      0.00
   -3    5   21     -1.25      0.00
   -1    5   21     -0.15      0.00
    1    5   21      0.40      0.00
    3    5   21     -0.69      0.00
    5    5   21      1.76      0.00
    7    5   21      0.91      0.00
    9    5   21     -0.68      0.00
   11    5   21     -0.58      0.00
  -30    6   21     -1.12      0.00
  -28    6   21      3.26      0.00
  -26    6   21      1.22      0.00
  -24    6   21      3.37      0.00
  -22    6   21     -1.74      0.00
  -20    6   21     -4.18      0.00
  -18    6   21      0.87      0.00
  -16    6   21      0.77      0.00
  -14    6   21     -1.91      0.00
  -12    6   21     -1.11      0.00
  -10    6   21      2.77      0.00
   -8    6   21      1.87      0.00
   -6    6   21     -0.42      0.00
   -4    6   21     -2.22      0.00
   -2    6   21     -1.35      0.00
    0    6   21     -0.32      0.00
    2    6   21      0.12      0.00
    4    6   21      1.40      0.00
    6    6   21      0.21      0.00
  -23    7   21     -1.04      0.00
  -21    7   21      1.70      0.00
  -19    7   21     -0.36      0.00
  -17    7   21     -3.71      0.00
  -15    7   21     -1.54      0.00
  -13    7   21      2.27      0.00
  -11    7   21      0.58      0.00
   -9    7   21      0.36      0.00
   -7    7   21      2.06      0.00
   -5    7   21      1.01      0.00
   -3    7   21     -1.04      0.00
   -1    7   21     -2.15      0.00
  -40    0   22      0.29      0.00
  -36    0   22     -2.64      0.00
  -34    0   22     -1.14      0.00
  -32    0   22     -1.06      0.00
  -30    0   22      0.50      0.00
  -28    0   22      4.17      0.00
  -26    0   22     -1.64      0.00
  -24    0   22     -0.91      0.00
  -22    0   22      0.81      0.00
  -20    0   22     -0.24      0.00
  -18    0   22      4.15      0.00
  -16    0   22     -6.23      0.00
  -14    0   22      1.26      0.00
  -12    0   22      2.94      0.00
  -10    0   22     -5.46      0.00
   -8    0   22     -0.88      0.00
   -6    0   22     -3.94      0.00
   -4    0   22     10.64      0.00
   -2    0   22      3.41      0.00
    0    0   22     -9.48      0.00
    2    0   22      0.66      0.00
    4    0   22      1.06      0.00
    6    0   22      2.34      0.00
    8    0   22      1.32      0.00
   10    0   22     -0.82      0.00
   12    0   22      1.33      0.00
   14    0   22     -0.94      0.00
   16    0   22     -2.61      0.00
  -41    1   22      0.55      0.00
  -39    1   22     -1.71      0.00
  -37    1   22     -1.23      0.00
  -35    1   22     -0.24      0.00
  -33    1   22      0.42      0.00
  -31    1   22      0.48      0.00
  -29    1   22     -2.16      0.00
  -27    1   22      0.84      0.00
  -25    1   22      3.31      0.00
  -23    1   22      0.35      0.00
  -21    1   22     -0.02      0.00
  -19    1   22     -3.56      0.00
  -17    1   22      0.88      0.00
  -15    1   22      2.34      0.00
  -13    1   22     -5.23      0.00
  -11    1   22      0.65      0.00
   -9    1   22      2.58      0.00
   -7    1   22      4.13      0.00
   -5    1   22     -1.18      0.00
   -3    1   22     -8.47      0.00
   -1    1   22      3.71      0.00
    1    1   22      3.06      0.00
    3    1   22     -2.59      0.00
    5    1   22      0.12      0.00
    7    1   22      1.18      0.00
    9    1   22      2.11      0.00
   11    1   22      0.34      0.00
   13    1   22     -2.23      0.00
   15    1   22     -0.73      0.00
  -40    2   22     -0.84      0.00
  -38    2   22     -0.06      0.00
  -36    2   22      1.65      0.00
  -34    2   22     -1.20      0.00
  -32    2   22     -2.53      0.00
  -30    2   22      0.61      0.00
  -28    2   22      0.15      0.00
  -26    2   22      2.16      0.00
  -24    2   22      2.68      0.00
  -22    2   22     -1.22      0.00
  -20    2   22      1.12      0.00
  -18    2   22     -3.37      0.00
  -16    2   22     -3.85      0.00
  -14    2   22     -0.69      0.00
  -12    2   22      3.67      0.00
  -10    2   22      6.74      0.00
   -8    2   22      0.06      0.00
   -6    2   22     -2.62      0.00
   -4    2   22     -2.54      0.00
   -2    2   22     -1.37      0.00
    0    2   22     -2.01      0.00
    2    2   22      0.21      0.00
    4    2   22      3.72      0.00
    6    2   22     -1.03      0.00
    8    2   22     -0.19      0.00
   10    2   22      0.19      0.00
   12    2   22     -1.18      0.00
   14    2   22      0.75      0.00
  -39    3   22      2.27      0.00
  -37    3   22     -0.81      0.00
  -35    3   22     -0.46      0.00
  -33    3   22      0.73      0.00
  -31    3   22     -1.95      0.00
  -29    3   22      1.74      0.00
  -27    3   22      1.14      0.00
  -25    3   22     -2.20      0.00
  -23    3   22      2.55      0.00
  -21    3   22      0.57      0.00
  -19    3   22     -1.50      0.00
  -17    3   22     -2.52      0.00
  -15    3   22     -0.64      0.00
  -13    3   22      5.50      0.00
  -11    3   22     -1.15      0.00
   -9    3   22     -2.09      0.00
   -7    3   22      0.44      0.00
   -5    3   22      1.87      0.00
   -3    3   22      2.40      0.00
   -1    3   22     -4.24      0.00
    1    3   22     -0.31      0.00
    3    3   22     -0.73      0.00
    5    3   22      0.35      0.00
    7    3   22      1.84      0.00
    9    3   22     -3.31      0.00
   11    3   22      0.33      0.00
   13    3   22      1.46      0.00
  -36    4   22      1.11      0.00
  -34    4   22     -1.15      0.00
  -32    4   22      3.33      0.00
  -30    4   22      0.19      0.00
  -28    4   22     -2.65      0.00
  -26    4   22      1.20      0.00
  -24    4   22     -1.00      0.00
  -22    4   22     -1.67      0.00
  -20    4   22     -3.06      0.00
  -18    4   22      3.30      0.00
  -16    4   22      6.85      0.00
  -14    4   22     -1.01      0.00
  -12    4   22     -4.75      0.00
  -10    4   22     -2.82      0.00
   -8    4   22      1.28      0.00
   -6    4   22      1.73      0.00
   -4    4   22     -0.92      0.00
   -2    4   22      2.58      0.00
    0    4   22      2.28      0.00
    2    4   22      0.01      0.00
    4    4   22     -1.75      0.00
    6    4   22     -3.72      0.00
    8    4   22      0.53      0.00
   10    4   22      1.85      0.00
  -33    5   22      0.88      0.00
  -31    5   22     -0.12      0.00
  -29    5   22      2.32      0.00
  -27    5   22     -1.86      0.00
  -25    5   22     -3.78      0.00
  -23    5   22     -3.96      0.00
  -21    5   22      2.57      0.00
  -19    5   22      5.52      0.00
  -17    5   22     -1.14      0.00
  -15    5   22     -0.25      0.00
  -13    5   22      0.68      0.00
  -11    5   22      1.64      0.00
   -9    5   22     -3.66      0.00
   -7    5   22     -4.90      0.00
   -5    5   22      2.28      0.00
   -3    5   22      2.54      0.00
   -1    5   22      3.23      0.00
    1    5   22      0.19      0.00
    3    5   22     -1.70      0.00
    5    5   22      0.22      0.00
    7    5   22     -1.12      0.00
  -28    6   22     -1.76      0.00
  -26    6   22     -2.10      0.00
  -24    6   22      0.35      0.00
  -22    6   22      1.31      0.00
  -20    6   22     -1.04      0.00
  -18    6   22      0.73      0.00
  -16    6   22      2.05      0.00
  -14    6   22      1.09      0.00
  -12    6   22     -1.54      0.00
  -10    6   22     -1.96      0.00
   -8    6   22      1.10      0.00
   -6    6   22     -2.04      0.00
   -4    6   22     -0.53      0.00
   -2    6   22      1.57      0.00
    0    6   22      0.10      0.00
    2    6   22      0.69      0.00
  -19    7   22     -0.05      0.00
  -17    7   22      0.16      0.00
  -15    7   22     -0.87      0.00
  -13    7   22      0.25      0.00
  -11    7   22      0.82      0.00
   -9    7   22     -0.62      0.00
   -7    7   22     -0.89      0.00
  -39    1   23     -0.05      0.00
  -37    1   23      0.39      0.00
  -35    1   23     -1.65      0.00
  -33    1   23     -2.37      0.00
  -31    1   23      0.46      0.00
  -29    1   23      0.72      0.00
  -27    1   23      2.26      0.00
  -25    1   23      1.66      0.00
  -23    1   23     -2.25      0.00
  -21    1   23      0.30      0.00
  -19    1   23     -1.43      0.00
  -17    1   23      1.02      0.00
  -15    1   23      0.55      0.00
  -13    1   23     -0.73      0.00
  -11    1   23      4.50      0.00
   -9    1   23     -6.21      0.00
   -7    1   23     -3.17      0.00
   -5    1   23      0.28      0.00
   -3    1   23      2.10      0.00
   -1    1   23      5.24      0.00
    1    1   23     -3.76      0.00
    3    1   23     -0.78      0.00
    5    1   23      2.09      0.00
    7    1   23     -0.25      0.00
    9    1   23      0.93      0.00
   11    1   23     -0.08      0.00
  -38    2   23     -1.80      0.00
  -36    2   23     -2.11      0.00
  -34    2   23      0.56      0.00
  -32    2   23      0.01      0.00
  -30    2   23     -0.37      0.00
  -28    2   23     -1.14      0.00
  -26    2   23      0.07      0.00
  -24    2   23      4.37      0.00
  -22    2   23      0.16      0.00
  -20    2   23     -2.00      0.00
  -18    2   23     -1.27      0.00
  -16    2   23     -0.48      0.00
  -14    2   23      3.94      0.00
  -12    2   23     -4.97      0.00
  -10    2   23     -1.45      0.00
   -8    2   23      5.97      0.00
   -6    2   23     -0.93      0.00
   -4    2   23     -0.83      0.00
   -2    2   23     -5.65      0.00
    0    2   23      1.21      0.00
    2    2   23      5.62      0.00
    4    2   23     -2.53      0.00
    6    2   23     -0.11      0.00
    8    2   23      1.63      0.00
   10    2   23      0.92      0.00
  -37    3   23      1.86      0.00
  -35    3   23      0.08      0.00
  -33    3   23     -0.74      0.00
  -31    3   23     -3.35      0.00
  -29    3   23     -0.60      0.00
  -27    3   23      3.24      0.00
  -25    3   23     -1.39      0.00
  -23    3   23      1.91      0.00
  -21    3   23      1.48      0.00
  -19    3   23      0.93      0.00
  -17    3   23     -0.15      0.00
  -15    3   23     -8.09      0.00
  -13    3   23     -1.33      0.00
  -11    3   23      6.39      0.00
   -9    3   23      3.47      0.00
   -7    3   23      0.32      0.00
   -5    3   23     -2.50      0.00
   -3    3   23      0.08      0.00
   -1    3   23     -0.55      0.00
    1    3   23     -4.31      0.00
    3    3   23      0.17      0.00
    5    3   23      3.36      0.00
    7    3   23      1.09      0.00
    9    3   23     -0.97      0.00
  -34    4   23     -1.37      0.00
  -32    4   23     -0.49      0.00
  -30    4   23      0.86      0.00
  -28    4   23     -2.70      0.00
  -26    4   23      2.55      0.00
  -24    4   23      2.46      0.00
  -22    4   23      0.34      0.00
  -20    4   23      1.42      0.00
  -18    4   23     -5.61      0.00
  -16    4   23     -1.10      0.00
  -14    4   23      2.50      0.00
  -12    4   23     -0.23      0.00
  -10    4   23     -0.09      0.00
   -8    4   23      0.13      0.00
   -6    4   23      4.27      0.00
   -4    4   23      0.12      0.00
   -2    4   23     -3.06      0.00
    0    4   23     -0.84      0.00
    2    4   23     -0.55      0.00
    4    4   23      0.30      0.00
    6    4   23     -0.72      0.00
  -29    5   23      1.23      0.00
  -27    5   23      0.85      0.00
  -25    5   23      0.68      0.00
  -23    5   23      1.76      0.00
  -21    5   23     -2.79      0.00
  -19    5   23     -2.33      0.00
  -17    5   23      2.15      0.00
  -15    5   23      0.75      0.00
  -13    5   23     -0.05      0.00
  -11    5   23     -0.91      0.00
   -9    5   23     -0.13      0.00
   -7    5   23      0.36      0.00
   -5    5   23      0.12      0.00
   -3    5   23      1.11      0.00
   -1    5   23     -0.03      0.00
    1    5   23     -0.01      0.00
    3    5   23      0.16      0.00
  -24    6   23     -2.54      0.00
  -22    6   23     -1.60      0.00
  -20    6   23      1.80      0.00
  -18    6   23      1.38      0.00
  -16    6   23     -0.81      0.00
  -14    6   23      1.18      0.00
  -12    6   23      0.57      0.00
  -10    6   23     -0.25      0.00
   -8    6   23     -1.43      0.00
   -6    6   23     -2.21      0.00
   -4    6   23      0.72      0.00
   -2    6   23      1.11      0.00
  -36    0   24      1.03      0.00
  -34    0   24      0.62      0.00
  -32    0   24      3.66      0.00
  -30    0   24      2.13      0.00
  -28    0   24     -1.44      0.00
  -26    0   24     -3.45      0.00
  -24    0   24     -5.58      0.00
  -22    0   24      1.53      0.00
  -20    0   24      2.52      0.00
  -18    0   24     -0.10      0.00
  -16    0   24      4.40      0.00
  -14    0   24     -2.80      0.00
  -12    0   24      0.86      0.00
  -10    0   24     -5.10      0.00
   -8    0   24     -1.46      0.00
   -6    0   24     10.60      0.00
   -4    0   24     -0.61      0.00
   -2    0   24     -3.41      0.00
    0    0   24     -1.21      0.00
    2    0   24      0.24      0.00
    4    0   24      1.82      0.00
    6    0   24     -1.07      0.00
    8    0   24     -1.35      0.00
   10    0   24     -0.72      0.00
  -37    1   24      0.28      0.00
  -35    1   24      1.42      0.00
  -33    1   24      0.76      0.00
  -31    1   24      0.02      0.00
  -29    1   24      0.77      0.00
  -27    1   24     -0.06      0.00
  -25    1   24     -0.65      0.00
  -23    1   24     -2.30      0.00
  -21    1   24     -2.42      0.00
  -19    1   24      3.24      0.00
  -17    1   24      1.33      0.00
  -15    1   24      0.12      0.00
  -13    1   24     -0.88      0.00
  -11    1   24     -1.52      0.00
   -9    1   24      4.19      0.00
   -7    1   24     -3.09      0.00
   -5    1   24     -2.97      0.00
   -3    1   24      4.18      0.00
   -1    1   24      1.49      0.00
    1    1   24     -0.79      0.00
    3    1   24     -0.84      0.00
    5    1   24     -0.49      0.00
    7    1   24     -0.10      0.00
    9    1   24     -0.18      0.00
  -36    2   24     -1.93      0.00
  -34    2   24     -0.58      0.00
  -32    2   24     -0.52      0.00
  -30    2   24      0.79      0.00
  -28    2   24      1.84      0.00
  -26    2   24     -0.50      0.00
  -24    2   24      1.12      0.00
  -22    2   24     -0.40      0.00
  -20    2   24     -1.74      0.00
  -18    2   24     -0.52      0.00
  -16    2   24     -1.25      0.00
  -14    2   24      3.78      0.00
  -12    2   24      2.50      0.00
  -10    2   24     -0.95      0.00
   -8    2   24     -3.98      0.00
   -6    2   24     -1.78      0.00
   -4    2   24      1.38      0.00
   -2    2   24     -1.08      0.00
    0    2   24      2.37      0.00
    2    2   24      1.58      0.00
    4    2   24     -1.50      0.00
    6    2   24      1.10      0.00
    8    2   24     -0.95      0.00
  -33    3   24     -0.62      0.00
  -31    3   24      1.60      0.00
  -29    3   24     -1.43      0.00
  -27    3   24     -0.15      0.00
  -25    3   24     -0.28      0.00
  -23    3   24      0.26      0.00
  -21    3   24      1.95      0.00
  -19    3   24     -3.08      0.00
  -17    3   24      1.52      0.00
  -15    3   24      2.18      0.00
  -13    3   24     -1.11      0.00
  -11    3   24     -0.38      0.00
   -9    3   24     -1.43      0.00
   -7    3   24      2.78      0.00
   -5    3   24     -2.16      0.00
   -3    3   24     -2.50      0.00
   -1    3   24      1.34      0.00
    1    3   24     -0.93      0.00
    3    3   24      2.83      0.00
    5    3   24      0.05      0.00
    7    3   24     -0.77      0.00
  -32    4   24     -1.32      0.00
  -30    4   24     -0.83      0.00
  -28    4   24     -0.79      0.00
  -26    4   24      0.72      0.00
  -24    4   24     -0.09      0.00
  -22    4   24     -2.81      0.00
  -20    4   24      2.65      0.00
  -18    4   24      3.81      0.00
  -16    4   24     -1.84      0.00
  -14    4   24     -3.91      0.00
  -12    4   24     -1.29      0.00
  -10    4   24      3.65      0.00
   -8    4   24      1.62      0.00
   -6    4   24     -1.19      0.00
   -4    4   24     -0.04      0.00
   -2    4   24     -1.12      0.00
    0    4   24     -0.07      0.00
    2    4   24     -0.84      0.00
    4    4   24     -0.20      0.00
  -27    5   24     -0.36      0.00
  -25    5   24     -0.84      0.00
  -23    5   24      3.38      0.00
  -21    5   24      1.77      0.00
  -19    5   24     -2.25      0.00
  -17    5   24     -2.99      0.00
  -15    5   24     -0.05      0.00
  -13    5   24      1.62      0.00
  -11    5   24     -1.55      0.00
   -9    5   24     -0.01      0.00
   -7    5   24      2.16      0.00
   -5    5   24      1.94      0.00
   -3    5   24      0.05      0.00
   -1    5   24     -2.77      0.00
  -35    1   25      1.30      0.00
  -33    1   25      1.21      0.00
  -31    1   25      2.06      0.00
  -29    1   25      2.01      0.00
  -27    1   25     -1.20      0.00
  -25    1   25     -2.91      0.00
  -23    1   25     -3.55      0.00
  -21    1   25     -1.20      0.00
  -19    1   25      3.84      0.00
  -17    1   25      0.15      0.00
  -15    1   25      3.87      0.00
  -13    1   25     -0.47      0.00
  -11    1   25     -4.55      0.00
   -9    1   25     -0.89      0.00
   -7    1   25     -1.75      0.00
   -5    1   25      5.43      0.00
   -3    1   25      2.37      0.00
   -1    1   25     -2.92      0.00
    1    1   25     -0.46      0.00
    3    1   25     -0.50      0.00
    5    1   25      0.62      0.00
  -34    2   25      0.70      0.00
  -32    2   25      1.11      0.00
  -30    2   25     -0.13      0.00
  -28    2   25      1.24      0.00
  -26    2   25      0.70      0.00
  -24    2   25     -1.66      0.00
  -22    2   25     -1.14      0.00
  -20    2   25     -2.82      0.00
  -18    2   25      2.82      0.00
  -16    2   25      3.07      0.00
  -14    2   25     -3.25      0.00
  -12    2   25      0.99      0.00
  -10    2   25     -1.27      0.00
   -8    2   25      0.80      0.00
   -6    2   25      0.43      0.00
   -4    2   25     -2.79      0.00
   -2    2   25      3.63      0.00
    0    2   25      1.30      0.00
    2    2   25     -1.19      0.00
    4    2   25     -0.93      0.00
  -31    3   25      1.60      0.00
  -29    3   25      1.09      0.00
  -27    3   25      0.08      0.00
  -25    3   25      0.35      0.00
  -23    3   25     -0.98      0.00
  -21    3   25      2.12      0.00
  -19    3   25     -0.36      0.00
  -17    3   25     -3.65      0.00
  -15    3   25      0.40      0.00
  -13    3   25      3.15      0.00
  -11    3   25      1.71      0.00
   -9    3   25     -1.51      0.00
   -7    3   25     -2.59      0.00
   -5    3   25      0.85      0.00
   -3    3   25      0.85      0.00
   -1    3   25     -0.42      0.00
    1    3   25      0.23      0.00
    3    3   25      0.98      0.00
  -28    4   25      1.11      0.00
  -26    4   25     -1.70      0.00
  -24    4   25      0.25      0.00
  -22    4   25     -0.38      0.00
  -20    4   25     -1.76      0.00
  -18    4   25      1.15      0.00
  -16    4   25      2.26      0.00
  -14    4   25      1.15      0.00
  -12    4   25     -1.61      0.00
  -10    4   25      0.35      0.00
   -8    4   25      0.87      0.00
   -6    4   25     -1.73      0.00
   -4    4   25     -0.94      0.00
   -2    4   25     -0.53      0.00
  -21    5   25     -0.65      0.00
  -19    5   25      2.22      0.00
  -17    5   25      1.46      0.00
  -15    5   25     -0.40      0.00
  -13    5   25     -0.92      0.00
  -11    5   25     -0.24      0.00
   -9    5   25     -0.22      0.00
  -32    0   26     -1.19      0.00
  -30    0   26     -1.88      0.00
  -28    0   26     -3.44      0.00
  -26    0   26     -0.05      0.00
  -24    0   26      5.18      0.00
  -22    0   26      3.09      0.00
  -20    0   26      2.37      0.00
  -18    0   26     -3.33      0.00
  -16    0   26     -3.38      0.00
  -14    0   26     -0.30      0.00
  -12    0   26     -4.70      0.00
  -10    0   26      4.75      0.00
   -8    0   26      5.77      0.00
   -6    0   26     -0.60      0.00
   -4    0   26     -3.18      0.00
   -2    0   26     -2.60      0.00
    0    0   26      0.84      0.00
    2    0   26      1.69      0.00
  -31    1   26     -1.27      0.00
  -29    1   26     -0.65      0.00
  -27    1   26      0.03      0.00
  -25    1   26     -0.54      0.00
  -23    1   26      1.28      0.00
  -21    1   26      1.69      0.00
  -19    1   26      0.21      0.00
  -17    1   26     -0.08      0.00
  -15    1   26     -3.62      0.00
  -13    1   26      0.40      0.00
  -11    1   26      3.07      0.00
   -9    1   26     -1.58      0.00
   -7    1   26     -0.27      0.00
   -5    1   26      1.09      0.00
   -3    1   26      0.05      0.00
   -1    1   26     -0.63      0.00
    1    1   26     -0.32      0.00
  -30    2   26      0.33      0.00
  -28    2   26     -0.13      0.00
  -26    2   26      0.44      0.00
  -24    2   26     -1.76      0.00
  -22    2   26     -0.46      0.00
  -20    2   26     -1.26      0.00
  -18    2   26      0.29      0.00
  -16    2   26      2.31      0.00
  -14    2   26      1.78      0.00
  -12    2   26     -0.57      0.00
  -10    2   26     -3.89      0.00
   -8    2   26      0.39      0.00
   -6    2   26      0.59      0.00
   -4    2   26      0.12      0.00
   -2    2   26      1.69      0.00
    0    2   26     -1.26      0.00
  -27    3   26     -0.67      0.00
  -25    3   26      1.90      0.00
  -23    3   26      0.10      0.00
  -21    3   26     -2.11      0.00
  -19    3   26      0.99      0.00
  -17    3   26      0.27      0.00
  -15    3   26      0.85      0.00
  -13    3   26     -1.83      0.00
  -11    3   26     -0.44      0.00
   -9    3   26      0.96      0.00
   -7    3   26     -2.11      0.00
   -5    3   26      1.65      0.00
   -3    3   26      0.52      0.00
  -22    4   26      1.99      0.00
  -20    4   26      1.93      0.00
  -18    4   26     -1.19      0.00
  -16    4   26     -2.09      0.00
  -14    4   26     -0.41      0.00
  -12    4   26      2.15      0.00
  -10    4   26     -0.06      0.00
   -8    4   26     -0.67      0.00
  -27    1   27     -1.50      0.00
  -25    1   27     -0.96      0.00
  -23    1   27      3.03      0.00
  -21    1   27      2.17      0.00
  -19    1   27      0.56      0.00
  -17    1   27      0.44      0.00
  -15    1   27     -4.17      0.00
  -13    1   27     -0.87      0.00
  -11    1   27     -1.37      0.00
   -9    1   27      1.43      0.00
   -7    1   27      4.39      0.00
   -5    1   27     -0.19      0.00
  -24    2   27     -0.16      0.00
  -22    2   27     -0.08      0.00
  -20    2   27      2.68      0.00
  -18    2   27     -1.00      0.00
  -16    2   27     -0.93      0.00
  -14    2   27     -0.98      0.00
  -12    2   27     -1.33      0.00
  -10    2   27      3.09      0.00
   -8    2   27     -0.21      0.00
   -6    2   27     -0.52      0.00
  -19    3   27     -1.44      0.00
  -17    3   27      0.01      0.00
  -15    3   27      1.06      0.00
  -13    3   27      1.15      0.00
  -11    3   27     -0.54      0.00
  -20    0   28     -3.26      0.00
  -18    0   28      0.94      0.00
  -16    0   28     -0.49      0.00
  -14    0   28      0.89      0.00
  -12    0   28      3.38      0.00
  -17    1   28     -0.90      0.00
  -15    1   28      1.91      0.00
    2    0    0    -11.27      0.00
   46    2    0     -0.18      0.00
   45    3    0      0.23      0.00
   40    6    0     -1.19      0.00
   37    7    0     -0.15      0.00
    0   10    0      0.79      0.00
    2   10    0      1.59      0.00
    1   11    0     -1.20      0.00
    3   11    0     -0.81      0.00
    5   11    0      2.33      0.00
   15   11    0     -1.29      0.00
  -47    1    1     -0.54      0.00
  -34    8    1      1.66      0.00
   29    9    1      0.03      0.00
  -24   10    1      0.35      0.00
   -2   10    1     -0.07      0.00
    0   10    1      0.49      0.00
    2   10    1      1.92      0.00
  -15   11    1      1.21      0.00
   -7   11    1      0.49      0.00
   -5   11    1     -0.41      0.00
   -3   11    1     -0.33      0.00
   -1   11    1      1.57      0.00
    1   11    1      1.46      0.00
    3   11    1     -0.71      0.00
    5   11    1     -1.34      0.00
   45    1    2     -0.83      0.00
  -43    5    2     -0.01      0.00
   -4   10    2      3.36      0.00
   -2   10    2     -1.13      0.00
    0   10    2     -3.22      0.00
    2   10    2     -2.25      0.00
   22   10    2      0.76      0.00
  -15   11    2     -0.62      0.00
   -7   11    2      2.97      0.00
   -5   11    2     -0.94      0.00
   -3   11    2     -0.17      0.00
   -1   11    2     -0.61      0.00
    1   11    2     -0.19      0.00
    3   11    2      0.54      0.00
    5   11    2      0.54      0.00
   13   11    2     -0.92      0.00
   44    2    3     -0.93      0.00
   43    3    3     -2.52      0.00
   38    6    3     -0.97      0.00
   35    7    3     -1.08      0.00
   27    9    3      1.04      0.00
   -2   10    3     -1.99      0.00
    0   10    3      1.67      0.00
  -15   11    3     -0.37      0.00
   -9   11    3     -0.51      0.00
   -7   11    3     -0.77      0.00
   -5   11    3      0.75      0.00
   -3   11    3      2.88      0.00
   -1   11    3      0.87      0.00
    1   11    3     -3.93      0.00
    3   11    3     -1.83      0.00
    5   11    3      0.36      0.00
    7   11    3      1.45      0.00
   11   11    3     -1.19      0.00
   44    0    4      0.24      0.00
  -47    3    4     -0.22      0.00
   39    5    4      0.18      0.00
  -39    7    4      0.85      0.00
  -31    9    4      0.28      0.00
   -4   10    4     -4.59      0.00
   -2   10    4     -3.42      0.00
    0   10    4      0.41      0.00
   20   10    4      0.88      0.00
  -15   11    4      1.23      0.00
  -11   11    4      1.70      0.00
   -9   11    4      1.14      0.00
   -7   11    4     -1.62      0.00
   -5   11    4      0.06      0.00
   -3   11    4     -0.55      0.00
   -1   11    4     -1.26      0.00
    1   11    4     -0.74      0.00
    3   11    4      1.22      0.00
    5   11    4      2.15      0.00
    7   11    4     -0.59      0.00
    9   11    4     -1.77      0.00
   11   11    4      0.98      0.00
  -48    2    5      0.48      0.00
  -47    3    5     -0.22      0.00
  -46    4    5      0.34      0.00
   40    4    5      1.68      0.00
  -42    6    5     -1.00      0.00
   36    6    5      1.04      0.00
  -39    7    5     -0.18      0.00
   33    7    5     -0.92      0.00
   30    8    5      0.93      0.00
  -31    9    5      1.94      0.00
   -3    9    5      3.47      0.00
   25    9    5      2.02      0.00
   -4   10    5     -2.48      0.00
   -2   10    5      1.66      0.00
  -15   11    5     -0.68      0.00
  -13   11    5     -0.65      0.00
  -11   11    5      0.06      0.00
   -9   11    5      1.48      0.00
   -7   11    5      1.61      0.00
   -5   11    5      2.05      0.00
   -3   11    5     -1.28      0.00
    3   11    5      0.78      0.00
    5   11    5      2.87      0.00
    7   11    5      0.53      0.00
    9   11    5     -2.66      0.00
   42    0    6      2.60      0.00
  -49    1    6      0.46      0.00
  -46    4    6      0.17      0.00
  -42    6    6      1.12      0.00
  -31    9    6     -3.18      0.00
   -4   10    6      0.32      0.00
   -2   10    6      0.83      0.00
   18   10    6     -0.02      0.00
  -13   11    6      1.29      0.00
  -11   11    6     -1.81      0.00
   -9   11    6     -0.59      0.00
   -7   11    6      1.50      0.00
   -5   11    6     -0.18      0.00
    3   11    6      2.22      0.00
    5   11    6     -1.67      0.00
    7   11    6     -1.28      0.00
  -49    1    7      0.48      0.00
   41    1    7     -1.77      0.00
   38    4    7      2.61      0.00
  -42    6    7     -0.49      0.00
   34    6    7      1.51      0.00
   31    7    7      0.70      0.00
  -36    8    7     -0.22      0.00
  -31    9    7      2.38      0.00
   23    9    7      2.69      0.00
   -6   10    7     -1.15      0.00
   -4   10    7      1.58      0.00
   -2   10    7      0.96      0.00
   16   10    7     -1.94      0.00
  -13   11    7      0.33      0.00
  -11   11    7      1.22      0.00
   -9   11    7     -0.77      0.00
   -7   11    7     -0.22      0.00
   -5   11    7     -2.00      0.00
   -3   11    7     -0.16      0.00
    3   11    7      1.90      0.00
    5   11    7     -1.65      0.00
   40    0    8     -0.01      0.00
  -49    1    8      0.16      0.00
   35    5    8     -1.77      0.00
  -42    6    8     -0.27      0.00
   26    8    8     -1.12      0.00
  -31    9    8     -1.23      0.00
  -24   10    8     -1.75      0.00
   -2   10    8      2.86      0.00
  -11   11    8      1.57      0.00
   -9   11    8      0.42      0.00
   -7   11    8     -0.42      0.00
    1   11    8      0.88      0.00
   38    2    9      1.30      0.00
   37    3    9      2.75      0.00
   36    4    9      1.43      0.00
  -42    6    9     -0.66      0.00
  -39    7    9     -2.19      0.00
   29    7    9      0.25      0.00
   -7   11    9      0.34      0.00
   -5   11    9      1.50      0.00
   -3   11    9     -2.51      0.00
   33    5   10     -1.33      0.00
  -42    6   10      0.14      0.00
  -39    7   10     -0.60      0.00
  -49    1   11     -0.09      0.00
   35    3   11      0.02      0.00
  -46    4   11     -0.65      0.00
  -42    6   11      1.73      0.00
  -39    7   11      0.81      0.00
   22    8   11      1.65      0.00
   17    9   11      0.82      0.00
    8   10   11     -2.42      0.00
  -49    1   12      0.89      0.00
   35    1   12      0.47      0.00
  -46    4   12      1.11      0.00
   32    4   12     -0.67      0.00
  -34    8   12      0.36      0.00
   20    8   12     -2.69      0.00
  -29    9   12     -0.66      0.00
   -3    9   12     -2.03      0.00
   15    9   12     -1.73      0.00
  -20   10   12      0.78      0.00
    6   10   12      1.15      0.00
  -49    1   13     -1.33      0.00
  -48    2   13     -0.79      0.00
  -47    3   13     -0.44      0.00
   26    6   13     -0.42      0.00
   23    7   13     -1.10      0.00
  -18   10   13      1.07      0.00
    2   10   13     -1.11      0.00
   32    0   14      1.90      0.00
  -48    2   14      0.33      0.00
  -47    3   14     -0.38      0.00
  -43    5   14     -0.31      0.00
   27    5   14     -0.86      0.00
  -37    7   14      0.23      0.00
   21    7   14      0.69      0.00
   -5    9   14     -2.97      0.00
  -14   10   14      0.10      0.00
  -12   10   14      2.31      0.00
  -10   10   14     -0.23      0.00
   -6   10   14      0.92      0.00
   -4   10   14     -2.79      0.00
   30    2   15      0.36      0.00
   29    3   15      0.37      0.00
  -43    5   15      0.14      0.00
   25    5   15      0.91      0.00
  -40    6   15      0.14      0.00
   19    7   15      0.30      0.00
  -32    8   15     -0.54      0.00
   14    8   15     -1.00      0.00
  -25    9   15      0.49      0.00
    7    9   15      1.40      0.00
  -48    0   16     -0.70      0.00
   29    1   16     -0.85      0.00
   28    2   16      0.34      0.00
   27    3   16     -0.76      0.00
  -44    4   16      1.24      0.00
   17    7   16      1.67      0.00
  -30    8   16      0.74      0.00
   12    8   16      0.40      0.00
    3    9   16     -0.41      0.00
  -47    1   17      0.28      0.00
   27    1   17     -0.07      0.00
  -46    2   17     -1.17      0.00
  -45    3   17      0.18      0.00
   25    3   17      0.59      0.00
  -41    5   17      0.19      0.00
  -38    6   17      0.55      0.00
  -19    9   17     -0.21      0.00
   -1    9   17      0.58      0.00
  -46    0   18      0.74      0.00
   25    1   18     -1.93      0.00
   23    3   18     -1.05      0.00
   19    5   18     -0.99      0.00
   16    6   18     -1.89      0.00
  -33    7   18     -0.02      0.00
  -26    8   18      0.21      0.00
  -45    1   19     -0.65      0.00
   23    1   19     -0.15      0.00
  -43    3   19     -0.59      0.00
   21    3   19      0.70      0.00
  -39    5   19      0.52      0.00
   17    5   19      0.30      0.00
  -36    6   19      1.01      0.00
  -31    7   19     -1.19      0.00
    9    7   19      0.79      0.00
  -24    8   19     -0.46      0.00
    2    8   19     -0.90      0.00
   21    1   20     -2.02      0.00
   20    2   20      0.48      0.00
   19    3   20      0.32      0.00
  -40    4   20      0.10      0.00
  -34    6   20     -0.78      0.00
  -29    7   20     -0.56      0.00
    5    7   20      0.42      0.00
  -18    8   20      1.69      0.00
   -6    8   20      0.18      0.00
   -4    8   20      0.01      0.00
  -43    1   21      0.43      0.00
  -42    2   21     -0.48      0.00
   18    2   21     -0.72      0.00
  -41    3   21      0.79      0.00
   14    4   21     -1.10      0.00
  -32    6   21     -1.94      0.00
  -25    7   21      0.79      0.00
    1    7   21     -0.12      0.00
  -42    0   22      0.07      0.00
  -38    0   22      0.88      0.00
    4    6   22     -0.91      0.00
  -21    7   22     -0.41      0.00
   -5    7   22      0.75      0.00
   13    1   23      0.36      0.00
   12    2   23     -0.47      0.00
   11    3   23     -0.17      0.00
    8    4   23      0.82      0.00
  -31    5   23     -1.59      0.00
    5    5   23      0.04      0.00
  -26    6   23      0.26      0.00
  -38    0   24     -0.16      0.00
  -35    3   24     -1.07      0.00
  -20    6   24     -0.80      0.00
  -18    6   24     -0.37      0.00
  -16    6   24      0.27      0.00
  -14    6   24     -1.29      0.00
  -12    6   24     -0.05      0.00
  -10    6   24      1.11      0.00
   -8    6   24     -0.29      0.00
    7    1   25     -0.32      0.00
    6    2   25     -0.36      0.00
  -33    3   25     -1.89      0.00
    0    4   25      1.73      0.00
  -23    5   25     -2.60      0.00
   -7    5   25      0.88      0.00
  -33    1   26     -0.04      0.00
    3    1   26     -0.54      0.00
  -32    2   26      1.62      0.00
  -29    3   26      0.72      0.00
   -1    3   26      0.20      0.00
  -24    4   26     -1.41      0.00
   -6    4   26     -0.18      0.00
  -29    1   27     -1.18      0.00
   -3    1   27     -1.67      0.00
  -26    2   27      0.12      0.00
   -4    2   27      0.46      0.00
  -23    3   27      1.09      0.00
  -21    3   27     -0.78      0.00
   -9    3   27     -1.32      0.00
  -24    0   28      0.34      0.00
  -22    0   28     -1.48      0.00
  -10    0   28      1.18      0.00
  -21    1   28     -0.09      0.00
  -19    1   28     -1.05      0.00
  -13    1   28      0.99      0.00
  -11    1   28     -0.23      0.00
    0    0    0      0.00      0.00
# SQUEEZE RESULTS (Version =  50315)
# Note: Data are Listed for all Voids in the P1 Unit Cell
# i.e. Centre of Gravity, Solvent Accessible Volume,
# Recovered number of Electrons in the Void and
# Details about the Squeezed Material
loop_
  _platon_squeeze_void_nr
  _platon_squeeze_void_average_x
  _platon_squeeze_void_average_y
  _platon_squeeze_void_average_z
  _platon_squeeze_void_volume
  _platon_squeeze_void_count_electrons
  _platon_squeeze_void_content
   1  0.371  0.107  0.298       203        66 ' '
   2  0.371 -0.108  0.798       203        66 ' '
   3  0.629  0.107  0.202       201        66 ' '
   4  0.629 -0.108  0.702       202        66 ' '
   5  0.129  0.392  0.702       202        66 ' '
   6  0.871  0.392  0.798       203        66 ' '
   7  0.129  0.607  0.202       201        66 ' '
   8  0.871  0.607  0.298       203        66 ' '
# Missing Reflections Below sin(th)/lambda = 0.25
loop_
  _platon_missing_refln_index_h
  _platon_missing_refln_index_k
  _platon_missing_refln_index_l
  _platon_missing_refln_theta
    2    0    0     2.292
_platon_squeeze_void_probe_radius                  1.20
_platon_squeeze_details
)
TITL shelxl    C 2/c        R = 0.06
CELL   40.9010    9.5734   23.3784     90.00    109.51     90.00
SPGR C2/c
# Solvent Accessible Volume =    1665.8
# Electrons Found in S.A.V. =     529.1
# Note: Atoms in Void as Cxxx and Qxxx all others
C101 0.616 0.125 0.104 !       5.71 eA-3
C102 0.426 0.281 0.387 !       5.59 eA-3
C103 0.572 0.313 0.139 !       5.27 eA-3
C104 0.804 0.377 0.196 !       4.13 eA-3
C105 0.433 0.370 0.301 !       4.10 eA-3
C106 0.794 0.319 0.157 !       3.81 eA-3
C107 0.820 0.432 0.255 !       3.20 eA-3
C108 0.848 0.502 0.348 !       2.52 eA-3
C109 0.606 0.220 0.161 !       2.49 eA-3
)
;

_shelx_fab_checksum              12699

#==============================================================================
#     End of CIF
#==============================================================================
_chemical_name_systematic        B-bisANBODIPYMe4
_exptl_crystal_recrystallization_method 
'Re-crystallisation from solvent: CH2Cl2/hexane'
_chemical_properties_physical    Deliquescent
####################################################################### 
# 
# This file contains crystal structure data downloaded from the 
# Cambridge Structural Database (CSD) hosted by the Cambridge 
# Crystallographic Data Centre (CCDC).
# 
# Full information about CCDC data access policies and citation 
# guidelines are available at http://www.ccdc.cam.ac.uk/access/V1 
# 
# Audit and citation data items may have been added by the CCDC. 
# Please retain this information to preserve the provenance of 
# this file and to allow appropriate attribution of the data. 
# 
#######################################################################

data_Kitatsuka
_database_code_depnum_ccdc_archive 'CCDC 1821927'
_audit_update_record             
;
2018-02-05 deposited with the CCDC.
2018-04-10 downloaded from the CCDC.
;

#==============================================================================
# CHEMICAL DATA

_chemical_formula_sum            'C106 H130 B2 Cl6 F4 N4 O10'
_chemical_formula_moiety         'C98 H112 B2 F4 N4 O8, 2(C H Cl3), 2(C3 H8 O)'
_chemical_formula_weight         1930.55
_chemical_melting_point          ?
_chemical_absolute_configuration unk

#==============================================================================
# CRYSTAL DATA
_symmetry_cell_setting           monoclinic
_symmetry_space_group_name_H-M   'P 1 21 1'
_symmetry_space_group_name_Hall  'P 2yb'
_symmetry_Int_Tables_number      4
loop_
_symmetry_equiv_pos_site_id
_symmetry_equiv_pos_as_xyz
1 +X,+Y,+Z
2 -X,1/2+Y,-Z
#------------------------------------------------------------------------------
_cell_length_a                   18.820(5)
_cell_length_b                   9.636(3)
_cell_length_c                   29.019(8)
_cell_angle_alpha                90.0000
_cell_angle_beta                 99.313(4)
_cell_angle_gamma                90.0000
_cell_volume                     5193(3)
_cell_formula_units_Z            2
_cell_measurement_reflns_used    11603
_cell_measurement_theta_min      1.65
_cell_measurement_theta_max      31.19
_cell_measurement_temperature    100
#------------------------------------------------------------------------------
_exptl_crystal_description       platelet
_exptl_crystal_colour            violet
_exptl_crystal_size_max          0.200
_exptl_crystal_size_mid          0.190
_exptl_crystal_size_min          0.020
_exptl_crystal_density_diffrn    1.235
_exptl_crystal_density_method    'not measured'
_exptl_crystal_F_000             2044.00
_exptl_absorpt_coefficient_mu    0.230
_exptl_absorpt_correction_type   multi-scan
_exptl_absorpt_process_details   'REQAB (Rigaku, 1998)'
_exptl_absorpt_correction_T_min  0.900
_exptl_absorpt_correction_T_max  0.995

#==============================================================================
# EXPERIMENTAL DATA

_diffrn_ambient_temperature      100
_diffrn_radiation_type           'Mo K\a'
_diffrn_radiation_wavelength     0.71075
_diffrn_measurement_device_type  'Rigaku Saturn724'
_diffrn_measurement_method       \w
_diffrn_detector_area_resol_mean 7.111
_diffrn_reflns_number            85688
_diffrn_reflns_av_unetI/netI     0.0939
_diffrn_reflns_av_R_equivalents  0.0878
_diffrn_reflns_theta_min         1.649
_diffrn_reflns_theta_max         27.500
_diffrn_reflns_theta_full        25.242
_diffrn_measured_fraction_theta_max 0.999
_diffrn_measured_fraction_theta_full 0.999
_diffrn_reflns_Laue_measured_fraction_max 0.999
_diffrn_reflns_Laue_measured_fraction_full 0.999
_diffrn_reflns_point_group_measured_fraction_max 0.999
_diffrn_reflns_point_group_measured_fraction_full 1.000
_diffrn_reflns_limit_h_min       -24
_diffrn_reflns_limit_h_max       24
_diffrn_reflns_limit_k_min       -12
_diffrn_reflns_limit_k_max       12
_diffrn_reflns_limit_l_min       -37
_diffrn_reflns_limit_l_max       37
#==============================================================================
# REFINEMENT DATA

_refine_special_details          
;
 Reflections were merged by SHELXL according to the crystal
 class for the calculation of statistics and refinement.
 _reflns_Friedel_fraction is defined as the number of unique
 Friedel pairs measured divided by the number that would be
 possible theoretically, ignoring centric projections and
 systematic absences.
;
_reflns_number_total             23783
_reflns_number_gt                15954
_reflns_threshold_expression     F^2^>2.0\s(F^2^)
_refine_ls_structure_factor_coef Fsqd
_refine_ls_R_factor_all          0.1355
_refine_ls_R_factor_gt           0.0981
_refine_ls_wR_factor_ref         0.2340
_refine_ls_wR_factor_gt          0.2083
_refine_ls_goodness_of_fit_ref   1.055
_refine_ls_restrained_S_all      1.037
_refine_ls_shift/su_max          0.000
_refine_ls_shift/su_mean         0.000
_refine_ls_number_restraints     2156
_refine_ls_hydrogen_treatment    constr
_refine_ls_number_reflns         23777
_refine_ls_number_parameters     1442
_refine_ls_weighting_scheme      calc
_refine_ls_weighting_details     
'w = 1/[\s^2^(Fo^2^)+(0.0726P)^2^+7.1947P] where P=(Fo^2^+2Fc^2^)/3'
_atom_sites_solution_hydrogens   geom
_atom_sites_solution_primary     direct
_atom_sites_solution_secondary   difmap
_refine_diff_density_max         0.500
_refine_diff_density_min         -0.500
_refine_ls_extinction_method     none
_refine_ls_abs_structure_details 
'Flack, H. D. (1983), Acta Cryst. A39, 876-881.  11142 Friedel Pairs'
_refine_ls_abs_structure_Flack   0.25(12)

loop_
_atom_type_symbol
_atom_type_description
_atom_type_scat_dispersion_real
_atom_type_scat_dispersion_imag
_atom_type_scat_source
C C 0.0033 0.0016
;
International Tables for Crystallography
(1992, Vol. C, Tables 4.2.6.8 and 6.1.1.4)
;
H H 0.0000 0.0000
;
International Tables for Crystallography
(1992, Vol. C, Table 6.1.1.4)
;
B B 0.0013 0.0007
;
International Tables for Crystallography
(1992, Vol. C, Tables 4.2.6.8 and 6.1.1.4)
;
F F 0.0171 0.0103
;
International Tables for Crystallography
(1992, Vol. C, Tables 4.2.6.8 and 6.1.1.4)
;
N N 0.0061 0.0033
;
International Tables for Crystallography
(1992, Vol. C, Tables 4.2.6.8 and 6.1.1.4)
;
O O 0.0106 0.0060
;
International Tables for Crystallography
(1992, Vol. C, Tables 4.2.6.8 and 6.1.1.4)
;
Cl Cl 0.1484 0.1585
;
International Tables for Crystallography
(1992, Vol. C, Tables 4.2.6.8 and 6.1.1.4)
;

#==============================================================================
# ATOMIC COORDINATES AND THERMAL PARAMETERS
loop_
_atom_site_label
_atom_site_type_symbol
_atom_site_fract_x
_atom_site_fract_y
_atom_site_fract_z
_atom_site_U_iso_or_equiv
_atom_site_adp_type
_atom_site_occupancy
_atom_site_site_symmetry_order
_atom_site_calc_flag
_atom_site_refinement_flags_posn
_atom_site_refinement_flags_adp
_atom_site_refinement_flags_occupancy
_atom_site_disorder_assembly
_atom_site_disorder_group
Cl1 Cl 0.21578(18) 0.1633(4) 0.02912(12) 0.0848(10) Uani 0.889(4) 1 d D U P A 1
Cl2 Cl 0.36366(19) 0.2062(4) 0.06904(11) 0.0933(11) Uani 0.889(4) 1 d D U P A 1
Cl3 Cl 0.2630(2) 0.4326(4) 0.06258(12) 0.0893(11) Uani 0.889(4) 1 d D U P A 1
C99 C 0.2882(5) 0.2826(11) 0.0361(4) 0.0537(16) Uani 0.889(4) 1 d D U P A 1
H99 H 0.2996 0.3069 0.0046 0.064 Uiso 0.889(4) 1 calc R U P A 1
Cl1A Cl 0.2914(17) 0.112(3) 0.0539(11) 0.096(6) Uani 0.111(4) 1 d D U P A 2
Cl2A Cl 0.3439(17) 0.381(4) 0.0758(10) 0.103(6) Uani 0.111(4) 1 d D U P A 2
Cl3A Cl 0.2042(13) 0.346(3) 0.0226(10) 0.089(5) Uani 0.111(4) 1 d D U P A 2
C299 C 0.293(2) 0.282(4) 0.0319(18) 0.076(5) Uani 0.111(4) 1 d D U P A 2
H299 H 0.3138 0.2841 0.0024 0.091 Uiso 0.111(4) 1 calc R U P A 2
Cl4 Cl 0.71192(18) 0.8940(3) 0.32781(11) 0.0738(9) Uani 0.835(5) 1 d D U P B 1
Cl5 Cl 0.6549(2) 0.6415(4) 0.28341(12) 0.0650(8) Uani 0.835(5) 1 d D U P B 1
Cl6 Cl 0.80541(17) 0.7050(4) 0.28800(12) 0.0767(10) Uani 0.835(5) 1 d D U P B 1
C100 C 0.7303(5) 0.7218(12) 0.3148(4) 0.0588(19) Uani 0.835(5) 1 d D U P B 1
H100 H 0.7414 0.6719 0.3453 0.071 Uiso 0.835(5) 1 calc R U P B 1
Cl4A Cl 0.7609(15) 0.826(3) 0.2573(10) 0.136(7) Uani 0.165(5) 1 d D U P B 2
Cl5A Cl 0.6552(17) 0.626(4) 0.2636(12) 0.135(8) Uani 0.165(5) 1 d D U P B 2
Cl6A Cl 0.7825(14) 0.663(3) 0.3412(8) 0.126(6) Uani 0.165(5) 1 d D U P B 2
C300 C 0.740(2) 0.679(5) 0.2849(15) 0.092(5) Uani 0.165(5) 1 d D U P B 2
H300 H 0.7677 0.6098 0.2695 0.111 Uiso 0.165(5) 1 calc R U P B 2
F1 F 0.7894(3) 0.4692(6) 0.40984(18) 0.0699(16) Uani 1 1 d . . . . .
F2 F 0.8250(2) 0.2401(7) 0.41699(16) 0.0691(17) Uani 1 1 d . . . . .
F3 F 0.6561(2) 0.7933(5) 0.11854(16) 0.0515(12) Uani 1 1 d . . . . .
F4 F 0.7031(2) 0.6776(5) 0.06083(13) 0.0442(10) Uani 1 1 d . . . . .
O1 O 0.9179(3) 0.4206(9) 0.3796(2) 0.070(2) Uani 1 1 d D . . . .
C44 C 0.9935(5) 0.4171(12) 0.4048(4) 0.073(3) Uani 0.539(19) 1 d D U P C 1
H44A H 1.0270 0.4604 0.3860 0.087 Uiso 0.539(19) 1 calc R U P C 1
H44B H 1.0093 0.3209 0.4128 0.087 Uiso 0.539(19) 1 calc R U P C 1
C45 C 0.9883(11) 0.504(3) 0.4496(7) 0.089(6) Uani 0.539(19) 1 d D U P C 1
H45A H 1.0359 0.5086 0.4691 0.133 Uiso 0.539(19) 1 calc R U P C 1
H45B H 0.9717 0.5979 0.4406 0.133 Uiso 0.539(19) 1 calc R U P C 1
H45C H 0.9542 0.4596 0.4671 0.133 Uiso 0.539(19) 1 calc R U P C 1
C244 C 0.9935(5) 0.4171(12) 0.4048(4) 0.073(3) Uani 0.461(19) 1 d D U P C 2
H24A H 0.9981 0.4775 0.4327 0.087 Uiso 0.461(19) 1 calc R U P C 2
H24B H 1.0265 0.4522 0.3842 0.087 Uiso 0.461(19) 1 calc R U P C 2
C245 C 1.0131(12) 0.270(2) 0.4192(9) 0.086(6) Uani 0.461(19) 1 d D U P C 2
H24C H 1.0628 0.2678 0.4358 0.129 Uiso 0.461(19) 1 calc R U P C 2
H24D H 0.9805 0.2366 0.4399 0.129 Uiso 0.461(19) 1 calc R U P C 2
H24E H 1.0089 0.2114 0.3914 0.129 Uiso 0.461(19) 1 calc R U P C 2
O2 O 0.9522(3) 0.3194(9) 0.3184(2) 0.076(2) Uani 1 1 d . . . . .
O3 O 0.7864(5) 0.2929(13) 0.4973(4) 0.041(3) Uani 0.589(16) 1 d D . P D 1
C61 C 0.8321(8) 0.3248(18) 0.5414(5) 0.047(4) Uani 0.589(16) 1 d D . P D 1
H61A H 0.8797 0.2799 0.5423 0.057 Uiso 0.589(16) 1 calc R U P D 1
H61B H 0.8100 0.2873 0.5675 0.057 Uiso 0.589(16) 1 calc R U P D 1
C62 C 0.8422(11) 0.4825(19) 0.5474(7) 0.079(5) Uani 0.589(16) 1 d D U P D 1
H62A H 0.8731 0.5019 0.5772 0.119 Uiso 0.589(16) 1 calc R U P D 1
H62B H 0.8648 0.5193 0.5217 0.119 Uiso 0.589(16) 1 calc R U P D 1
H62C H 0.7952 0.5267 0.5469 0.119 Uiso 0.589(16) 1 calc R U P D 1
O3A O 0.7853(9) 0.360(2) 0.4939(7) 0.055(3) Uani 0.411(16) 1 d D U P D 2
C261 C 0.8271(12) 0.399(4) 0.5375(8) 0.060(5) Uani 0.411(16) 1 d D U P D 2
H26A H 0.8198 0.3341 0.5626 0.072 Uiso 0.411(16) 1 calc R U P D 2
H26B H 0.8143 0.4943 0.5465 0.072 Uiso 0.411(16) 1 calc R U P D 2
C262 C 0.9056(10) 0.394(3) 0.5282(8) 0.074(6) Uani 0.411(16) 1 d D U P D 2
H26C H 0.9384 0.4202 0.5567 0.111 Uiso 0.411(16) 1 calc R U P D 2
H26D H 0.9168 0.2997 0.5191 0.111 Uiso 0.411(16) 1 calc R U P D 2
H26E H 0.9114 0.4587 0.5031 0.111 Uiso 0.411(16) 1 calc R U P D 2
O4 O 0.6881(3) 0.3547(7) 0.52726(18) 0.0508(14) Uani 1 1 d . U . . .
O5 O 0.5896(3) 0.5210(7) 0.09095(18) 0.0494(14) Uani 1 1 d . U . . .
O6 O 0.5620(3) 0.4907(8) 0.1628(2) 0.0588(17) Uani 1 1 d . U . . .
O7 O 0.7449(3) 1.1652(6) 0.07105(19) 0.0471(13) Uani 1 1 d D U . . .
C89 C 0.6881(5) 1.2588(10) 0.0467(3) 0.0580(19) Uani 0.783(15) 1 d D U P E 1
H89A H 0.6401 1.2205 0.0492 0.070 Uiso 0.783(15) 1 calc R U P E 1
H89B H 0.6923 1.3510 0.0620 0.070 Uiso 0.783(15) 1 calc R U P E 1
C90 C 0.6949(7) 1.2744(15) -0.0033(4) 0.071(3) Uani 0.783(15) 1 d D U P E 1
H90A H 0.6571 1.3364 -0.0186 0.106 Uiso 0.783(15) 1 calc R U P E 1
H90B H 0.7422 1.3137 -0.0057 0.106 Uiso 0.783(15) 1 calc R U P E 1
H90C H 0.6901 1.1833 -0.0185 0.106 Uiso 0.783(15) 1 calc R U P E 1
C289 C 0.6881(5) 1.2588(10) 0.0467(3) 0.0580(19) Uani 0.217(15) 1 d D U P E 2
H28A H 0.6670 1.2173 0.0164 0.070 Uiso 0.217(15) 1 calc R U P E 2
H28B H 0.6492 1.2686 0.0658 0.070 Uiso 0.217(15) 1 calc R U P E 2
C290 C 0.7173(18) 1.397(3) 0.0387(15) 0.058(6) Uani 0.217(15) 1 d D U P E 2
H29A H 0.6787 1.4560 0.0227 0.087 Uiso 0.217(15) 1 calc R U P E 2
H29B H 0.7375 1.4387 0.0688 0.087 Uiso 0.217(15) 1 calc R U P E 2
H29C H 0.7552 1.3875 0.0194 0.087 Uiso 0.217(15) 1 calc R U P E 2
O8 O 0.6757(3) 0.9779(6) 0.0464(2) 0.0508(14) Uani 1 1 d . U . . .
O9 O 0.8383(5) 1.0118(11) 0.4828(3) 0.081(3) Uani 0.823(10) 1 d D U P F 1
H9 H 0.8370 1.0870 0.4681 0.122 Uiso 0.823(10) 1 calc R U P F 1
C101 C 0.8260(9) 0.8968(18) 0.4498(6) 0.101(4) Uani 0.823(10) 1 d D U P F 1
H101 H 0.7774 0.9068 0.4302 0.122 Uiso 0.823(10) 1 calc R U P F 1
C102 C 0.8834(8) 0.902(2) 0.4188(5) 0.113(5) Uani 0.823(10) 1 d D U P F 1
H10A H 0.8762 0.8257 0.3963 0.169 Uiso 0.823(10) 1 calc R U P F 1
H10B H 0.8803 0.9909 0.4020 0.169 Uiso 0.823(10) 1 calc R U P F 1
H10C H 0.9311 0.8938 0.4381 0.169 Uiso 0.823(10) 1 calc R U P F 1
C103 C 0.8286(9) 0.7637(17) 0.4780(6) 0.110(4) Uani 0.823(10) 1 d D U P F 1
H10D H 0.8205 0.6842 0.4567 0.165 Uiso 0.823(10) 1 calc R U P F 1
H10E H 0.8758 0.7550 0.4976 0.165 Uiso 0.823(10) 1 calc R U P F 1
H10F H 0.7910 0.7661 0.4978 0.165 Uiso 0.823(10) 1 calc R U P F 1
O9A O 0.763(2) 0.978(6) 0.4489(18) 0.113(8) Uani 0.177(10) 1 d D U P F 2
H9A H 0.7607 1.0621 0.4556 0.170 Uiso 0.177(10) 1 calc R U P F 2
C301 C 0.837(3) 0.945(6) 0.443(2) 0.104(6) Uani 0.177(10) 1 d D U P F 2
H301 H 0.8437 0.9960 0.4136 0.125 Uiso 0.177(10) 1 calc R U P F 2
C302 C 0.851(4) 0.792(6) 0.433(3) 0.102(8) Uani 0.177(10) 1 d D U P F 2
H30A H 0.9015 0.7802 0.4289 0.154 Uiso 0.177(10) 1 calc R U P F 2
H30B H 0.8411 0.7346 0.4588 0.154 Uiso 0.177(10) 1 calc R U P F 2
H30C H 0.8198 0.7626 0.4039 0.154 Uiso 0.177(10) 1 calc R U P F 2
C303 C 0.894(3) 1.005(8) 0.481(3) 0.103(8) Uani 0.177(10) 1 d D U P F 2
H30D H 0.9419 0.9794 0.4751 0.154 Uiso 0.177(10) 1 calc R U P F 2
H30E H 0.8894 1.1058 0.4820 0.154 Uiso 0.177(10) 1 calc R U P F 2
H30F H 0.8868 0.9661 0.5115 0.154 Uiso 0.177(10) 1 calc R U P F 2
O10 O 0.8080(5) 0.9977(12) 0.5751(3) 0.074(3) Uani 0.757(10) 1 d D U P G 1
H10 H 0.8048 1.0624 0.5554 0.111 Uiso 0.757(10) 1 calc R U P G 1
C104 C 0.7359(6) 0.9307(15) 0.5734(4) 0.060(3) Uani 0.757(10) 1 d D U P G 1
H104 H 0.7413 0.8295 0.5672 0.072 Uiso 0.757(10) 1 calc R U P G 1
C105 C 0.6769(8) 0.9860(16) 0.5374(5) 0.055(3) Uani 0.757(10) 1 d D U P G 1
H10G H 0.6322 0.9356 0.5391 0.083 Uiso 0.757(10) 1 calc R U P G 1
H10H H 0.6699 1.0849 0.5431 0.083 Uiso 0.757(10) 1 calc R U P G 1
H10I H 0.6899 0.9739 0.5062 0.083 Uiso 0.757(10) 1 calc R U P G 1
C106 C 0.7166(8) 0.9462(17) 0.6226(4) 0.077(4) Uani 0.757(10) 1 d D U P G 1
H10J H 0.7559 0.9094 0.6456 0.116 Uiso 0.757(10) 1 calc R U P G 1
H10K H 0.7093 1.0446 0.6290 0.116 Uiso 0.757(10) 1 calc R U P G 1
H10L H 0.6722 0.8946 0.6244 0.116 Uiso 0.757(10) 1 calc R U P G 1
O10A O 0.7917(14) 0.831(3) 0.5949(9) 0.069(6) Uani 0.243(10) 1 d D U P G 2
H10M H 0.7631 0.7705 0.5820 0.103 Uiso 0.243(10) 1 calc R U P G 2
C304 C 0.764(2) 0.970(3) 0.5801(14) 0.068(5) Uani 0.243(10) 1 d D U P G 2
H304 H 0.7972 1.0065 0.5591 0.082 Uiso 0.243(10) 1 calc R U P G 2
C305 C 0.687(3) 0.971(6) 0.5500(18) 0.069(8) Uani 0.243(10) 1 d D U P G 2
H30G H 0.6726 1.0668 0.5416 0.104 Uiso 0.243(10) 1 calc R U P G 2
H30H H 0.6872 0.9167 0.5215 0.104 Uiso 0.243(10) 1 calc R U P G 2
H30I H 0.6524 0.9302 0.5681 0.104 Uiso 0.243(10) 1 calc R U P G 2
C306 C 0.765(2) 1.082(4) 0.6195(13) 0.072(6) Uani 0.243(10) 1 d D U P G 2
H30J H 0.7456 1.1701 0.6057 0.108 Uiso 0.243(10) 1 calc R U P G 2
H30K H 0.7352 1.0503 0.6422 0.108 Uiso 0.243(10) 1 calc R U P G 2
H30L H 0.8145 1.0967 0.6354 0.108 Uiso 0.243(10) 1 calc R U P G 2
N1 N 0.7724(3) 0.3207(7) 0.3417(2) 0.0366(12) Uani 1 1 d . U . . .
N2 N 0.6975(3) 0.2922(7) 0.40520(19) 0.0350(11) Uani 1 1 d . U . . .
N3 N 0.7326(3) 0.5978(6) 0.13982(19) 0.0336(11) Uani 1 1 d . U . . .
N4 N 0.7832(3) 0.8200(6) 0.11409(19) 0.0347(11) Uani 1 1 d . U . . .
C1 C 0.8290(4) 0.3427(8) 0.3182(2) 0.0367(13) Uani 1 1 d . U . . .
C2 C 0.8042(4) 0.3349(7) 0.2696(2) 0.0342(12) Uani 1 1 d . U . . .
C3 C 0.7314(3) 0.3060(8) 0.2634(2) 0.0345(12) Uani 1 1 d . U . . .
C4 C 0.7110(3) 0.2962(8) 0.3088(2) 0.0347(13) Uani 1 1 d . U . . .
C5 C 0.6450(3) 0.2670(7) 0.3230(2) 0.0313(11) Uani 1 1 d . U . . .
C6 C 0.6382(3) 0.2624(8) 0.3703(2) 0.0333(12) Uani 1 1 d . U . . .
C7 C 0.5773(3) 0.2369(7) 0.3925(2) 0.0318(11) Uani 1 1 d . U . . .
C8 C 0.5998(3) 0.2615(7) 0.4415(2) 0.0319(11) Uani 1 1 d . U . . .
C9 C 0.6727(3) 0.2940(8) 0.4472(2) 0.0345(12) Uani 1 1 d . U . . .
C10 C 0.5023(3) 0.1872(7) 0.3858(2) 0.0310(11) Uani 1 1 d . U . . .
C11 C 0.4538(3) 0.1310(7) 0.3491(2) 0.0333(12) Uani 1 1 d . U . . .
H11 H 0.4652 0.1292 0.3184 0.040 Uiso 1 1 calc R U . . .
C12 C 0.3869(3) 0.0761(7) 0.3579(2) 0.0315(11) Uani 1 1 d D U . . .
C13 C 0.3690(4) 0.0837(8) 0.4032(2) 0.0348(13) Uani 1 1 d . U . . .
H13 H 0.3237 0.0499 0.4086 0.042 Uiso 1 1 calc R U . . .
C14 C 0.4179(4) 0.1412(8) 0.4410(2) 0.0338(12) Uani 1 1 d . U . . .
C15 C 0.4832(3) 0.1888(7) 0.4312(2) 0.0323(12) Uani 1 1 d . U . . .
C16 C 0.5393(4) 0.2358(7) 0.4664(2) 0.0326(12) Uani 1 1 d . U . . .
C17 C 0.5281(4) 0.2405(8) 0.5119(2) 0.0352(13) Uani 1 1 d . U . . .
H17 H 0.5651 0.2726 0.5357 0.042 Uiso 1 1 calc R U . . .
C18 C 0.4602(4) 0.1965(7) 0.5234(2) 0.0329(12) Uani 1 1 d . U . . .
C19 C 0.4063(4) 0.1472(8) 0.4887(2) 0.0346(13) Uani 1 1 d . U . . .
H19 H 0.3617 0.1173 0.4966 0.041 Uiso 1 1 calc R U . . .
C20 C 0.6844(3) 0.5075(8) 0.1534(2) 0.0343(12) Uani 1 1 d . U . . .
C21 C 0.7203(4) 0.4146(8) 0.1875(2) 0.0361(12) Uani 1 1 d . U . . .
C22 C 0.7932(4) 0.4460(8) 0.1946(2) 0.0348(11) Uani 1 1 d . U . . .
C23 C 0.8014(3) 0.5658(8) 0.1658(2) 0.0345(12) Uani 1 1 d . U . . .
C24 C 0.8596(3) 0.6543(7) 0.1635(2) 0.0309(11) Uani 1 1 d . U . . .
C25 C 0.8511(3) 0.7783(7) 0.1367(2) 0.0328(11) Uani 1 1 d . U . . .
C26 C 0.9027(4) 0.8794(8) 0.1293(2) 0.0337(11) Uani 1 1 d . U . . .
C27 C 0.8634(3) 0.9883(7) 0.1043(2) 0.0341(11) Uani 1 1 d . U . . .
C28 C 0.7914(3) 0.9492(8) 0.0954(2) 0.0338(12) Uani 1 1 d . U . . .
C29 C 0.9797(3) 0.9083(7) 0.1336(2) 0.0316(11) Uani 1 1 d . U . . .
C30 C 1.0443(3) 0.8393(8) 0.1491(2) 0.0339(12) Uani 1 1 d . U . . .
H30 H 1.0437 0.7507 0.1634 0.041 Uiso 1 1 calc R U . . .
C31 C 1.1120(4) 0.9019(8) 0.1436(2) 0.0365(13) Uani 1 1 d . U . . .
C32 C 1.1125(4) 1.0339(8) 0.1238(2) 0.0374(13) Uani 1 1 d . U . . .
H32 H 1.1573 1.0767 0.1217 0.045 Uiso 1 1 calc R U . . .
C33 C 1.0476(4) 1.1060(8) 0.1066(2) 0.0362(12) Uani 1 1 d . U . . .
C34 C 0.9840(4) 1.0405(8) 0.1118(2) 0.0337(11) Uani 1 1 d . U . . .
C35 C 0.9148(4) 1.0966(7) 0.0939(2) 0.0347(12) Uani 1 1 d . U . . .
C36 C 0.9106(4) 1.2231(8) 0.0712(2) 0.0369(12) Uani 1 1 d . U . . .
H36 H 0.8650 1.2637 0.0603 0.044 Uiso 1 1 calc R U . . .
C37 C 0.9750(4) 1.2927(8) 0.0642(2) 0.0376(13) Uani 1 1 d . U . . .
C38 C 1.0416(4) 1.2352(8) 0.0820(2) 0.0382(13) Uani 1 1 d . U . . .
H38 H 1.0842 1.2830 0.0777 0.046 Uiso 1 1 calc R U . . .
C39 C 0.8389(4) 0.3472(8) 0.2266(2) 0.0353(11) Uani 1 1 d . U . . .
H39 H 0.8910 0.3726 0.2331 0.042 Uiso 1 1 calc R U . . .
C40 C 0.8234(4) 0.2036(8) 0.2023(3) 0.0396(13) Uani 1 1 d . U . . .
H40A H 0.8399 0.2056 0.1716 0.047 Uiso 1 1 calc R U . . .
H40B H 0.8513 0.1312 0.2216 0.047 Uiso 1 1 calc R U . . .
C41 C 0.7420(4) 0.1647(8) 0.1950(3) 0.0432(14) Uani 1 1 d . U . . .
H41A H 0.7350 0.0796 0.2129 0.052 Uiso 1 1 calc R U . . .
H41B H 0.7245 0.1464 0.1616 0.052 Uiso 1 1 calc R U . . .
C42 C 0.6980(4) 0.2896(8) 0.2125(2) 0.0368(11) Uani 1 1 d . U . . .
H42 H 0.6447 0.2740 0.2076 0.044 Uiso 1 1 calc R U . . .
C43 C 0.9055(4) 0.3626(9) 0.3386(3) 0.0436(17) Uani 1 1 d . U . . .
C46 C 0.5802(3) 0.2489(7) 0.2863(2) 0.0305(11) Uani 1 1 d . U . . .
C47 C 0.5751(3) 0.1346(7) 0.2555(2) 0.0317(12) Uani 1 1 d . U . . .
H47 H 0.6098 0.0622 0.2605 0.038 Uiso 1 1 calc R U . . .
C48 C 0.5181(3) 0.1284(7) 0.2172(2) 0.0322(11) Uani 1 1 d . U . . .
C49 C 0.4680(3) 0.2351(8) 0.2117(2) 0.0341(12) Uani 1 1 d . U . . .
H49 H 0.4305 0.2320 0.1856 0.041 Uiso 1 1 calc R U . . .
C50 C 0.4698(4) 0.3479(8) 0.2429(2) 0.0368(12) Uani 1 1 d . U . . .
C51 C 0.5271(3) 0.3513(8) 0.2806(2) 0.0343(12) Uani 1 1 d . U . . .
H51 H 0.5297 0.4248 0.3027 0.041 Uiso 1 1 calc R U . . .
C52 C 0.5161(4) 0.0135(8) 0.1805(2) 0.0383(12) Uani 1 1 d . U . . .
C53 C 0.5644(4) -0.1098(9) 0.1976(3) 0.0459(16) Uani 1 1 d . U . . .
H53A H 0.5610 -0.1799 0.1728 0.069 Uiso 1 1 calc R U . . .
H53B H 0.6143 -0.0783 0.2056 0.069 Uiso 1 1 calc R U . . .
H53C H 0.5487 -0.1504 0.2253 0.069 Uiso 1 1 calc R U . . .
C54 C 0.5399(4) 0.0730(9) 0.1361(2) 0.0460(17) Uani 1 1 d . U . . .
H54A H 0.5093 0.1523 0.1248 0.069 Uiso 1 1 calc R U . . .
H54B H 0.5901 0.1035 0.1433 0.069 Uiso 1 1 calc R U . . .
H54C H 0.5354 0.0012 0.1119 0.069 Uiso 1 1 calc R U . . .
C55 C 0.4385(4) -0.0452(9) 0.1673(3) 0.0453(16) Uani 1 1 d . U . . .
H55A H 0.4053 0.0305 0.1561 0.068 Uiso 1 1 calc R U . . .
H55B H 0.4376 -0.1149 0.1427 0.068 Uiso 1 1 calc R U . . .
H55C H 0.4236 -0.0880 0.1949 0.068 Uiso 1 1 calc R U . . .
C56 C 0.4133(4) 0.4634(9) 0.2371(3) 0.0445(14) Uani 1 1 d . U . . .
C57 C 0.3719(5) 0.4573(11) 0.2783(3) 0.062(2) Uani 1 1 d . U . . .
H57A H 0.4057 0.4665 0.3076 0.092 Uiso 1 1 calc R U . . .
H57B H 0.3369 0.5332 0.2757 0.092 Uiso 1 1 calc R U . . .
H57C H 0.3467 0.3683 0.2780 0.092 Uiso 1 1 calc R U . . .
C58 C 0.4507(5) 0.6058(9) 0.2377(3) 0.059(2) Uani 1 1 d . U . . .
H58A H 0.4849 0.6158 0.2668 0.089 Uiso 1 1 calc R U . . .
H58B H 0.4765 0.6125 0.2110 0.089 Uiso 1 1 calc R U . . .
H58C H 0.4145 0.6795 0.2357 0.089 Uiso 1 1 calc R U . . .
C59 C 0.3605(5) 0.4491(12) 0.1918(3) 0.074(3) Uani 1 1 d . U . . .
H59A H 0.3253 0.5248 0.1894 0.111 Uiso 1 1 calc R U . . .
H59B H 0.3867 0.4533 0.1652 0.111 Uiso 1 1 calc R U . . .
H59C H 0.3354 0.3599 0.1915 0.111 Uiso 1 1 calc R U . . .
C60 C 0.7162(4) 0.3253(8) 0.4937(2) 0.0400(15) Uani 1 1 d D U . . .
C63 C 0.3346(3) 0.0021(8) 0.3197(2) 0.0351(12) Uani 1 1 d D U . . .
C64 C 0.3643(5) -0.0144(13) 0.2748(3) 0.041(2) Uani 0.709(9) 1 d D U P H 1
H64A H 0.4095 -0.0667 0.2809 0.062 Uiso 0.709(9) 1 calc R U P H 1
H64B H 0.3294 -0.0648 0.2521 0.062 Uiso 0.709(9) 1 calc R U P H 1
H64C H 0.3732 0.0773 0.2624 0.062 Uiso 0.709(9) 1 calc R U P H 1
C65 C 0.3199(5) -0.1491(10) 0.3367(3) 0.0374(19) Uani 0.709(9) 1 d D U P H 1
H65A H 0.3004 -0.1440 0.3660 0.056 Uiso 0.709(9) 1 calc R U P H 1
H65B H 0.2851 -0.1956 0.3129 0.056 Uiso 0.709(9) 1 calc R U P H 1
H65C H 0.3651 -0.2017 0.3418 0.056 Uiso 0.709(9) 1 calc R U P H 1
C66 C 0.2637(5) 0.0836(11) 0.3110(4) 0.041(2) Uani 0.709(9) 1 d D U P H 1
H66A H 0.2450 0.0937 0.3405 0.062 Uiso 0.709(9) 1 calc R U P H 1
H66B H 0.2723 0.1757 0.2987 0.062 Uiso 0.709(9) 1 calc R U P H 1
H66C H 0.2286 0.0336 0.2884 0.062 Uiso 0.709(9) 1 calc R U P H 1
C264 C 0.3791(14) -0.112(3) 0.3019(9) 0.046(4) Uani 0.291(9) 1 d D U P H 2
H26F H 0.4224 -0.0708 0.2926 0.070 Uiso 0.291(9) 1 calc R U P H 2
H26G H 0.3931 -0.1801 0.3266 0.070 Uiso 0.291(9) 1 calc R U P H 2
H26H H 0.3505 -0.1569 0.2748 0.070 Uiso 0.291(9) 1 calc R U P H 2
C265 C 0.2689(12) -0.042(3) 0.3346(9) 0.045(4) Uani 0.291(9) 1 d D U P H 2
H26I H 0.2443 0.0381 0.3454 0.067 Uiso 0.291(9) 1 calc R U P H 2
H26J H 0.2375 -0.0862 0.3084 0.067 Uiso 0.291(9) 1 calc R U P H 2
H26K H 0.2801 -0.1093 0.3602 0.067 Uiso 0.291(9) 1 calc R U P H 2
C266 C 0.3139(13) 0.116(3) 0.2782(8) 0.045(4) Uani 0.291(9) 1 d D U P H 2
H26L H 0.3578 0.1475 0.2675 0.068 Uiso 0.291(9) 1 calc R U P H 2
H26M H 0.2817 0.0729 0.2522 0.068 Uiso 0.291(9) 1 calc R U P H 2
H26N H 0.2896 0.1948 0.2901 0.068 Uiso 0.291(9) 1 calc R U P H 2
C67 C 0.4501(4) 0.2019(8) 0.5748(2) 0.0367(16) Uani 1 1 d . . . . .
C68 C 0.4588(4) 0.3529(9) 0.5922(3) 0.0472(19) Uani 1 1 d . . . . .
H68A H 0.5062 0.3879 0.5880 0.071 Uiso 1 1 calc R U . . .
H68B H 0.4211 0.4107 0.5744 0.071 Uiso 1 1 calc R U . . .
H68C H 0.4545 0.3563 0.6254 0.071 Uiso 1 1 calc R U . . .
C69 C 0.3755(4) 0.1531(10) 0.5823(3) 0.051(2) Uani 1 1 d . . . . .
H69A H 0.3720 0.1586 0.6155 0.076 Uiso 1 1 calc R U . . .
H69B H 0.3387 0.2125 0.5644 0.076 Uiso 1 1 calc R U . . .
H69C H 0.3681 0.0569 0.5716 0.076 Uiso 1 1 calc R U . . .
C70 C 0.5070(5) 0.1089(9) 0.6040(3) 0.049(2) Uani 1 1 d . . . . .
H70A H 0.5552 0.1388 0.5996 0.074 Uiso 1 1 calc R U . . .
H70B H 0.5025 0.1166 0.6371 0.074 Uiso 1 1 calc R U . . .
H70C H 0.4994 0.0122 0.5939 0.074 Uiso 1 1 calc R U . . .
C71 C 0.6052(4) 0.5079(9) 0.1368(2) 0.0394(17) Uani 1 1 d . . . . .
C72 C 0.5122(4) 0.5315(12) 0.0712(3) 0.062(3) Uani 1 1 d . . . . .
H72A H 0.4915 0.6175 0.0821 0.074 Uiso 1 1 calc R U . . .
H72B H 0.4856 0.4511 0.0811 0.074 Uiso 1 1 calc R U . . .
C73 C 0.5065(6) 0.534(2) 0.0196(4) 0.118(6) Uani 1 1 d . . . . .
H73A H 0.4558 0.5405 0.0054 0.177 Uiso 1 1 calc R U . . .
H73B H 0.5330 0.6136 0.0103 0.177 Uiso 1 1 calc R U . . .
H73C H 0.5271 0.4479 0.0092 0.177 Uiso 1 1 calc R U . . .
C74 C 0.9277(3) 0.6322(7) 0.1966(2) 0.0312(14) Uani 1 1 d . . . . .
C75 C 0.9459(4) 0.7339(8) 0.2315(2) 0.0356(15) Uani 1 1 d . . . . .
H75 H 0.9179 0.8161 0.2307 0.043 Uiso 1 1 calc R U . . .
C76 C 1.0042(4) 0.7157(8) 0.2671(2) 0.0369(15) Uani 1 1 d D . . . .
C77 C 1.0462(4) 0.5955(8) 0.2658(2) 0.0376(16) Uani 1 1 d . . . . .
H77 H 1.0866 0.5825 0.2897 0.045 Uiso 1 1 calc R U . . .
C78 C 1.0312(4) 0.4936(8) 0.2310(2) 0.0374(16) Uani 1 1 d . . . . .
C79 C 0.9711(3) 0.5151(8) 0.1958(2) 0.0350(15) Uani 1 1 d . . . . .
H79 H 0.9600 0.4491 0.1714 0.042 Uiso 1 1 calc R U . . .
C80 C 1.0237(4) 0.8227(8) 0.3068(3) 0.0446(18) Uani 1 1 d D U . . .
C81 C 0.9678(5) 0.9460(11) 0.3032(4) 0.047(3) Uani 0.800(11) 1 d D U P I 1
H81A H 0.9193 0.9087 0.3031 0.071 Uiso 0.800(11) 1 calc R U P I 1
H81B H 0.9805 1.0082 0.3299 0.071 Uiso 0.800(11) 1 calc R U P I 1
H81C H 0.9690 0.9976 0.2742 0.071 Uiso 0.800(11) 1 calc R U P I 1
C82 C 1.0196(6) 0.7474(11) 0.3540(3) 0.047(3) Uani 0.800(11) 1 d D U P I 1
H82A H 0.9712 0.7090 0.3533 0.071 Uiso 0.800(11) 1 calc R U P I 1
H82B H 1.0550 0.6721 0.3586 0.071 Uiso 0.800(11) 1 calc R U P I 1
H82C H 1.0300 0.8138 0.3798 0.071 Uiso 0.800(11) 1 calc R U P I 1
C83 C 1.0978(5) 0.8831(11) 0.3069(4) 0.049(3) Uani 0.800(11) 1 d D U P I 1
H83A H 1.1086 0.9504 0.3324 0.074 Uiso 0.800(11) 1 calc R U P I 1
H83B H 1.1337 0.8085 0.3113 0.074 Uiso 0.800(11) 1 calc R U P I 1
H83C H 1.0993 0.9297 0.2771 0.074 Uiso 0.800(11) 1 calc R U P I 1
C281 C 0.9686(18) 0.823(5) 0.3377(12) 0.066(14) Uani 0.200(11) 1 d D U P I 2
H28C H 0.9654 0.7309 0.3512 0.099 Uiso 0.200(11) 1 calc R U P I 2
H28D H 0.9819 0.8912 0.3628 0.099 Uiso 0.200(11) 1 calc R U P I 2
H28E H 0.9219 0.8487 0.3195 0.099 Uiso 0.200(11) 1 calc R U P I 2
C282 C 1.1019(14) 0.780(4) 0.3343(12) 0.045(10) Uani 0.200(11) 1 d D U P I 2
H28F H 1.1368 0.7808 0.3126 0.068 Uiso 0.200(11) 1 calc R U P I 2
H28G H 1.1169 0.8465 0.3596 0.068 Uiso 0.200(11) 1 calc R U P I 2
H28H H 1.0996 0.6867 0.3475 0.068 Uiso 0.200(11) 1 calc R U P I 2
C283 C 1.040(2) 0.953(3) 0.2809(12) 0.054(11) Uani 0.200(11) 1 d D U P I 2
H28I H 1.0783 0.9323 0.2623 0.081 Uiso 0.200(11) 1 calc R U P I 2
H28J H 0.9970 0.9838 0.2602 0.081 Uiso 0.200(11) 1 calc R U P I 2
H28K H 1.0571 1.0263 0.3035 0.081 Uiso 0.200(11) 1 calc R U P I 2
C84 C 1.0776(4) 0.3605(9) 0.2307(3) 0.0463(18) Uani 1 1 d . . . . .
C85 C 1.0286(5) 0.2334(10) 0.2177(3) 0.055(2) Uani 1 1 d . . . . .
H85A H 0.9992 0.2482 0.1870 0.082 Uiso 1 1 calc R U . . .
H85B H 1.0584 0.1504 0.2167 0.082 Uiso 1 1 calc R U . . .
H85C H 0.9970 0.2208 0.2411 0.082 Uiso 1 1 calc R U . . .
C86 C 1.1226(5) 0.3363(11) 0.2782(3) 0.070(3) Uani 1 1 d . . . . .
H86A H 1.1539 0.4166 0.2867 0.105 Uiso 1 1 calc R U . . .
H86B H 1.0909 0.3235 0.3015 0.105 Uiso 1 1 calc R U . . .
H86C H 1.1522 0.2531 0.2770 0.105 Uiso 1 1 calc R U . . .
C87 C 1.1268(4) 0.3773(10) 0.1934(3) 0.060(2) Uani 1 1 d . . . . .
H87A H 1.0972 0.3929 0.1628 0.090 Uiso 1 1 calc R U . . .
H87B H 1.1589 0.4567 0.2014 0.090 Uiso 1 1 calc R U . . .
H87C H 1.1555 0.2929 0.1923 0.090 Uiso 1 1 calc R U . . .
C88 C 0.7301(4) 1.0280(9) 0.0684(2) 0.0400(17) Uani 1 1 d . . . . .
C91 C 1.1797(3) 0.8151(8) 0.1559(2) 0.0365(16) Uani 1 1 d . . . . .
C92 C 1.1742(4) 0.6856(8) 0.1256(3) 0.0421(17) Uani 1 1 d . . . . .
H92A H 1.2181 0.6300 0.1338 0.063 Uiso 1 1 calc R U . . .
H92B H 1.1324 0.6307 0.1309 0.063 Uiso 1 1 calc R U . . .
H92C H 1.1687 0.7126 0.0927 0.063 Uiso 1 1 calc R U . . .
C93 C 1.1895(4) 0.7738(8) 0.2077(2) 0.0389(16) Uani 1 1 d . . . . .
H93A H 1.2332 0.7178 0.2156 0.058 Uiso 1 1 calc R U . . .
H93B H 1.1937 0.8577 0.2271 0.058 Uiso 1 1 calc R U . . .
H93C H 1.1477 0.7197 0.2135 0.058 Uiso 1 1 calc R U . . .
C94 C 1.2487(3) 0.8957(10) 0.1482(3) 0.047(2) Uani 1 1 d . . . . .
H94A H 1.2909 0.8360 0.1566 0.070 Uiso 1 1 calc R U . . .
H94B H 1.2444 0.9228 0.1153 0.070 Uiso 1 1 calc R U . . .
H94C H 1.2540 0.9790 0.1679 0.070 Uiso 1 1 calc R U . . .
C95 C 0.9689(4) 1.4288(8) 0.0365(2) 0.0429(17) Uani 1 1 d . . . . .
C96 C 1.0408(4) 1.4788(9) 0.0251(3) 0.050(2) Uani 1 1 d . . . . .
H96A H 1.0337 1.5657 0.0074 0.075 Uiso 1 1 calc R U . . .
H96B H 1.0743 1.4944 0.0542 0.075 Uiso 1 1 calc R U . . .
H96C H 1.0606 1.4083 0.0064 0.075 Uiso 1 1 calc R U . . .
C97 C 0.9184(4) 1.4011(9) -0.0111(3) 0.0468(19) Uani 1 1 d . . . . .
H97A H 0.8714 1.3687 -0.0051 0.070 Uiso 1 1 calc R U . . .
H97B H 0.9121 1.4871 -0.0293 0.070 Uiso 1 1 calc R U . . .
H97C H 0.9400 1.3302 -0.0287 0.070 Uiso 1 1 calc R U . . .
C98 C 0.9355(5) 1.5426(8) 0.0634(3) 0.055(2) Uani 1 1 d . . . . .
H98A H 0.8892 1.5102 0.0707 0.083 Uiso 1 1 calc R U . . .
H98B H 0.9681 1.5634 0.0925 0.083 Uiso 1 1 calc R U . . .
H98C H 0.9280 1.6266 0.0442 0.083 Uiso 1 1 calc R U . . .
B1 B 0.7735(4) 0.3335(11) 0.3954(3) 0.043(2) Uani 1 1 d . . . . .
B2 B 0.7150(4) 0.7251(10) 0.1069(3) 0.0392(19) Uani 1 1 d . . . . .

loop_
_atom_site_aniso_label
_atom_site_aniso_U_11
_atom_site_aniso_U_22
_atom_site_aniso_U_33
_atom_site_aniso_U_23
_atom_site_aniso_U_13
_atom_site_aniso_U_12
Cl1 0.0815(18) 0.099(2) 0.084(2) -0.0233(18) 0.0436(15) -0.0305(18)
Cl2 0.092(2) 0.117(3) 0.0645(18) 0.0115(19) -0.0070(15) 0.0291(19)
Cl3 0.123(3) 0.0711(18) 0.078(2) -0.0204(16) 0.0285(19) 0.0143(17)
C99 0.057(4) 0.059(4) 0.046(4) -0.007(3) 0.009(3) 0.002(2)
Cl1A 0.104(11) 0.095(7) 0.087(11) 0.014(8) 0.014(10) 0.001(8)
Cl2A 0.111(10) 0.118(10) 0.077(10) -0.014(9) 0.008(9) -0.016(10)
Cl3A 0.079(7) 0.108(11) 0.087(10) 0.010(10) 0.030(7) 0.008(8)
C299 0.078(7) 0.083(7) 0.069(8) -0.004(6) 0.015(7) 0.003(7)
Cl4 0.084(2) 0.0676(18) 0.0679(19) -0.0109(15) 0.0047(15) 0.0165(15)
Cl5 0.0600(15) 0.0665(18) 0.068(2) 0.0074(16) 0.0108(15) -0.0005(14)
Cl6 0.0700(17) 0.076(2) 0.094(2) -0.0149(18) 0.0431(16) -0.0128(15)
C100 0.052(4) 0.063(4) 0.063(5) 0.002(4) 0.015(3) 0.012(4)
Cl4A 0.131(13) 0.127(12) 0.150(13) 0.023(10) 0.021(12) -0.009(10)
Cl5A 0.107(11) 0.144(14) 0.148(15) -0.019(14) 0.001(10) -0.020(10)
Cl6A 0.121(11) 0.146(12) 0.107(9) -0.005(9) 0.006(8) 0.002(11)
C300 0.083(8) 0.096(8) 0.100(8) -0.010(7) 0.020(7) 0.010(7)
F1 0.057(3) 0.096(4) 0.062(3) -0.033(3) 0.023(2) -0.039(3)
F2 0.037(2) 0.133(5) 0.039(2) 0.020(3) 0.0113(19) 0.020(3)
F3 0.031(2) 0.069(3) 0.057(3) 0.010(2) 0.0144(19) 0.008(2)
F4 0.042(2) 0.061(3) 0.029(2) 0.001(2) 0.0038(17) -0.009(2)
O1 0.041(3) 0.116(6) 0.052(4) -0.011(4) 0.007(3) -0.015(4)
C44 0.048(4) 0.094(6) 0.070(5) -0.006(5) -0.006(4) -0.007(4)
C45 0.063(10) 0.126(13) 0.074(10) -0.017(9) -0.001(8) -0.005(10)
C244 0.048(4) 0.094(6) 0.070(5) -0.006(5) -0.006(4) -0.007(4)
C245 0.060(11) 0.102(9) 0.093(13) 0.013(11) 0.004(10) -0.004(10)
O2 0.039(3) 0.114(6) 0.075(4) -0.010(4) 0.008(3) 0.004(4)
O3 0.034(4) 0.054(7) 0.035(5) -0.001(5) 0.006(3) -0.001(5)
C61 0.032(7) 0.066(11) 0.040(7) 0.000(8) -0.003(5) -0.012(7)
C62 0.079(11) 0.090(12) 0.064(10) 0.009(9) -0.002(8) -0.009(10)
O3A 0.045(4) 0.083(8) 0.035(6) -0.005(7) 0.006(3) -0.021(6)
C261 0.051(6) 0.079(10) 0.046(7) -0.007(8) -0.003(5) -0.023(8)
C262 0.048(5) 0.116(15) 0.053(11) 0.001(11) -0.007(6) -0.016(10)
O4 0.049(3) 0.067(4) 0.037(2) -0.012(3) 0.011(2) -0.008(3)
O5 0.032(3) 0.074(4) 0.041(3) 0.005(3) 0.003(2) -0.006(3)
O6 0.036(3) 0.094(5) 0.049(3) 0.010(3) 0.015(2) -0.004(3)
O7 0.047(3) 0.047(3) 0.047(3) 0.008(2) 0.007(2) 0.010(2)
C89 0.051(4) 0.061(4) 0.061(4) 0.012(3) 0.009(3) 0.021(3)
C90 0.069(7) 0.080(8) 0.064(4) 0.031(6) 0.009(5) 0.018(6)
C289 0.051(4) 0.061(4) 0.061(4) 0.012(3) 0.009(3) 0.021(3)
C290 0.045(12) 0.058(8) 0.070(13) 0.016(10) 0.007(11) 0.027(6)
O8 0.040(3) 0.060(4) 0.050(3) 0.003(3) 0.001(2) 0.006(3)
O9 0.077(6) 0.106(6) 0.064(5) -0.003(4) 0.022(4) 0.012(5)
C101 0.092(7) 0.123(7) 0.092(7) -0.025(5) 0.023(5) 0.014(7)
C102 0.094(9) 0.152(11) 0.096(8) -0.036(7) 0.028(6) 0.022(9)
C103 0.107(10) 0.109(6) 0.111(10) -0.031(7) 0.011(8) 0.005(9)
O9A 0.102(9) 0.118(14) 0.117(15) 0.000(13) 0.011(11) 0.020(11)
C301 0.103(8) 0.113(9) 0.097(9) -0.012(8) 0.016(7) 0.010(8)
C302 0.104(13) 0.112(10) 0.091(13) -0.010(11) 0.013(12) 0.010(10)
C303 0.104(11) 0.106(14) 0.097(14) -0.005(12) 0.015(12) 0.004(14)
O10 0.050(4) 0.105(7) 0.068(5) 0.014(5) 0.009(3) 0.008(4)
C104 0.057(5) 0.071(6) 0.048(5) 0.008(5) -0.002(4) 0.006(4)
C105 0.060(5) 0.042(6) 0.057(6) 0.006(6) -0.010(5) 0.004(5)
C106 0.093(8) 0.089(9) 0.053(5) 0.025(6) 0.021(5) 0.001(7)
O10A 0.060(11) 0.070(8) 0.070(12) 0.007(8) -0.006(9) 0.010(9)
C304 0.069(8) 0.068(7) 0.062(8) 0.008(6) -0.006(7) 0.005(8)
C305 0.067(11) 0.066(13) 0.069(13) 0.001(11) -0.007(10) 0.016(10)
C306 0.082(12) 0.071(10) 0.056(11) 0.011(8) -0.010(10) 0.016(11)
N1 0.0291(19) 0.048(3) 0.033(2) 0.002(3) 0.0083(17) -0.003(2)
N2 0.029(2) 0.046(3) 0.0302(18) -0.002(2) 0.0064(16) 0.000(2)
N3 0.026(2) 0.045(3) 0.031(3) 0.000(2) 0.0080(18) -0.001(2)
N4 0.031(2) 0.041(3) 0.033(3) 0.000(2) 0.006(2) 0.0028(19)
C1 0.030(2) 0.047(4) 0.034(2) 0.001(3) 0.0085(18) -0.004(3)
C2 0.032(2) 0.038(3) 0.0343(19) 0.000(2) 0.0091(16) -0.003(3)
C3 0.030(2) 0.041(3) 0.0342(18) 0.002(2) 0.0093(16) 0.000(3)
C4 0.0287(19) 0.043(3) 0.033(2) 0.005(3) 0.0058(16) -0.003(3)
C5 0.0297(19) 0.035(3) 0.0303(18) 0.000(2) 0.0074(14) 0.000(2)
C6 0.028(2) 0.041(3) 0.0311(17) 0.005(3) 0.0050(15) -0.003(3)
C7 0.030(2) 0.036(3) 0.030(2) 0.003(3) 0.0068(15) 0.000(2)
C8 0.031(2) 0.034(3) 0.032(2) -0.005(3) 0.0077(15) 0.002(2)
C9 0.033(2) 0.040(3) 0.0308(19) 0.000(3) 0.0063(17) 0.000(3)
C10 0.029(2) 0.034(3) 0.031(2) 0.001(2) 0.0074(17) 0.001(2)
C11 0.029(2) 0.039(3) 0.032(2) 0.001(3) 0.0067(18) 0.000(2)
C12 0.029(2) 0.034(3) 0.031(2) -0.001(2) 0.0056(18) -0.001(2)
C13 0.032(3) 0.041(4) 0.033(2) -0.001(3) 0.0094(19) -0.004(3)
C14 0.035(2) 0.039(3) 0.029(2) -0.001(3) 0.0111(19) -0.002(2)
C15 0.031(2) 0.036(3) 0.031(2) 0.000(3) 0.0081(17) -0.001(2)
C16 0.035(2) 0.033(3) 0.0303(19) -0.001(3) 0.0082(17) -0.001(2)
C17 0.039(3) 0.037(3) 0.030(2) -0.005(3) 0.009(2) -0.004(3)
C18 0.037(3) 0.034(3) 0.029(2) -0.001(3) 0.0100(19) 0.004(3)
C19 0.034(3) 0.040(3) 0.033(2) -0.002(3) 0.0126(19) 0.000(3)
C20 0.030(2) 0.043(3) 0.031(3) -0.003(2) 0.009(2) -0.004(2)
C21 0.032(2) 0.046(3) 0.031(3) 0.000(2) 0.009(2) 0.000(2)
C22 0.034(2) 0.041(3) 0.030(3) -0.002(2) 0.006(2) -0.004(2)
C23 0.028(2) 0.042(3) 0.034(3) -0.001(2) 0.007(2) 0.000(2)
C24 0.026(2) 0.039(3) 0.030(3) -0.002(2) 0.009(2) 0.0026(19)
C25 0.028(2) 0.040(3) 0.031(3) -0.002(2) 0.008(2) 0.0033(19)
C26 0.0320(17) 0.039(3) 0.031(3) -0.001(2) 0.007(2) 0.0007(19)
C27 0.0322(19) 0.037(3) 0.035(3) -0.004(2) 0.011(2) 0.0042(18)
C28 0.033(2) 0.042(3) 0.028(3) 0.000(2) 0.008(2) 0.003(2)
C29 0.0310(17) 0.038(3) 0.027(3) -0.004(2) 0.008(2) -0.0002(18)
C30 0.030(2) 0.042(3) 0.031(3) 0.002(3) 0.009(2) 0.000(2)
C31 0.031(2) 0.046(3) 0.033(3) -0.002(3) 0.009(2) -0.001(2)
C32 0.032(2) 0.047(3) 0.034(3) 0.001(3) 0.008(2) -0.005(2)
C33 0.035(2) 0.041(3) 0.034(3) -0.002(2) 0.011(2) -0.0017(19)
C34 0.0332(18) 0.037(3) 0.032(3) -0.002(2) 0.008(2) 0.0007(18)
C35 0.036(2) 0.036(3) 0.034(3) -0.002(2) 0.010(2) 0.0021(19)
C36 0.043(2) 0.036(3) 0.034(3) -0.002(2) 0.011(3) 0.005(2)
C37 0.048(3) 0.039(3) 0.026(3) -0.001(2) 0.008(2) -0.002(2)
C38 0.044(2) 0.038(3) 0.034(3) -0.004(2) 0.010(3) -0.004(2)
C39 0.029(2) 0.044(3) 0.034(2) 0.000(2) 0.0095(19) -0.002(2)
C40 0.039(3) 0.043(3) 0.038(3) -0.003(3) 0.011(3) 0.001(3)
C41 0.044(3) 0.043(3) 0.045(3) -0.008(3) 0.015(3) -0.006(2)
C42 0.034(2) 0.043(3) 0.034(2) -0.003(2) 0.0094(19) -0.004(2)
C43 0.030(2) 0.059(5) 0.042(3) 0.001(4) 0.008(2) -0.004(3)
C46 0.027(2) 0.037(3) 0.028(2) 0.005(2) 0.0085(17) -0.0034(19)
C47 0.026(3) 0.037(3) 0.032(3) 0.001(2) 0.0074(18) -0.003(2)
C48 0.032(3) 0.037(3) 0.028(2) 0.003(2) 0.0062(19) -0.005(2)
C49 0.030(3) 0.041(3) 0.030(3) 0.004(2) 0.003(2) -0.003(2)
C50 0.036(3) 0.046(3) 0.030(3) 0.004(2) 0.0070(19) 0.004(2)
C51 0.030(3) 0.041(3) 0.032(3) -0.002(2) 0.0071(19) 0.001(2)
C52 0.038(3) 0.042(3) 0.035(3) -0.003(2) 0.007(2) -0.006(2)
C53 0.046(3) 0.044(3) 0.047(4) -0.005(3) 0.008(3) 0.000(3)
C54 0.053(4) 0.055(5) 0.032(3) -0.005(3) 0.012(3) -0.004(3)
C55 0.042(3) 0.045(4) 0.047(4) -0.006(3) 0.003(3) -0.009(3)
C56 0.041(3) 0.051(3) 0.042(3) 0.004(3) 0.005(2) 0.011(2)
C57 0.048(5) 0.078(6) 0.064(4) 0.005(5) 0.023(3) 0.013(4)
C58 0.061(5) 0.049(3) 0.071(6) 0.006(4) 0.020(4) 0.010(3)
C59 0.074(6) 0.078(6) 0.058(4) -0.004(5) -0.021(4) 0.030(4)
C60 0.037(3) 0.052(4) 0.031(2) -0.004(3) 0.0044(18) -0.006(3)
C63 0.030(2) 0.042(3) 0.034(2) -0.002(2) 0.005(2) -0.004(2)
C64 0.031(4) 0.059(6) 0.034(3) -0.006(4) 0.005(3) -0.011(4)
C65 0.034(5) 0.040(3) 0.037(5) -0.004(3) 0.002(4) -0.007(3)
C66 0.029(3) 0.048(5) 0.045(5) -0.002(4) 0.001(3) -0.002(3)
C264 0.053(9) 0.048(8) 0.039(10) -0.011(6) 0.010(8) 0.001(6)
C265 0.038(6) 0.059(11) 0.038(9) -0.007(8) 0.009(6) -0.016(6)
C266 0.040(10) 0.062(9) 0.033(7) 0.006(6) 0.004(6) 0.002(8)
C67 0.040(4) 0.046(4) 0.027(3) -0.005(3) 0.014(3) -0.010(3)
C68 0.053(5) 0.051(5) 0.043(4) -0.010(4) 0.023(4) -0.008(4)
C69 0.053(5) 0.061(5) 0.042(4) -0.012(4) 0.022(4) -0.015(4)
C70 0.062(5) 0.054(5) 0.033(4) 0.003(4) 0.009(3) -0.011(4)
C71 0.036(4) 0.053(5) 0.030(3) -0.002(3) 0.007(3) -0.004(3)
C72 0.027(4) 0.093(7) 0.062(5) 0.010(5) -0.002(4) 0.000(4)
C73 0.049(6) 0.242(19) 0.056(6) 0.003(9) -0.011(5) 0.001(9)
C74 0.028(3) 0.040(4) 0.027(3) 0.003(3) 0.007(2) -0.001(3)
C75 0.032(3) 0.041(4) 0.036(3) -0.003(3) 0.011(3) -0.005(3)
C76 0.038(4) 0.043(4) 0.031(3) 0.001(3) 0.007(3) -0.008(3)
C77 0.028(3) 0.048(4) 0.037(4) 0.005(3) 0.005(3) -0.005(3)
C78 0.035(3) 0.042(4) 0.038(4) 0.002(3) 0.012(3) -0.007(3)
C79 0.028(3) 0.044(4) 0.034(3) 0.001(3) 0.009(3) 0.000(3)
C80 0.049(4) 0.047(4) 0.036(4) -0.005(3) 0.003(3) -0.002(4)
C81 0.044(5) 0.051(6) 0.048(6) -0.004(5) 0.009(4) 0.008(5)
C82 0.062(6) 0.051(6) 0.028(4) -0.003(4) 0.007(4) 0.011(5)
C83 0.042(5) 0.052(6) 0.055(6) -0.012(5) 0.013(4) -0.004(5)
C281 0.08(2) 0.06(2) 0.05(2) -0.016(18) -0.005(18) -0.003(19)
C282 0.040(17) 0.043(18) 0.042(17) -0.003(15) -0.024(14) -0.008(15)
C283 0.06(2) 0.05(2) 0.049(19) -0.010(17) 0.001(16) -0.005(17)
C84 0.037(4) 0.051(5) 0.051(5) 0.006(4) 0.008(3) 0.003(4)
C85 0.053(5) 0.056(5) 0.057(5) 0.001(4) 0.014(4) 0.007(4)
C86 0.067(6) 0.070(7) 0.061(6) -0.008(5) -0.023(5) 0.029(5)
C87 0.046(5) 0.062(6) 0.078(6) -0.012(5) 0.031(4) -0.005(4)
C88 0.042(4) 0.050(5) 0.028(3) 0.001(3) 0.007(3) 0.007(4)
C91 0.027(3) 0.046(4) 0.037(4) 0.001(3) 0.007(3) 0.000(3)
C92 0.035(4) 0.045(4) 0.047(4) -0.012(4) 0.008(3) 0.004(3)
C93 0.029(3) 0.047(4) 0.041(4) -0.008(3) 0.005(3) -0.003(3)
C94 0.020(3) 0.064(5) 0.058(5) 0.013(4) 0.012(3) -0.005(3)
C95 0.057(5) 0.040(4) 0.031(4) 0.000(3) 0.006(3) -0.004(4)
C96 0.062(5) 0.043(5) 0.046(4) 0.005(4) 0.012(4) -0.008(4)
C97 0.055(5) 0.049(5) 0.035(4) 0.007(4) 0.003(3) -0.002(4)
C98 0.086(7) 0.035(4) 0.046(5) -0.003(4) 0.014(4) 0.009(4)
B1 0.037(4) 0.063(6) 0.030(4) -0.002(4) 0.011(3) -0.001(4)
B2 0.028(4) 0.057(5) 0.034(4) 0.006(4) 0.009(3) 0.008(4)

#==============================================================================
_computing_data_collection       'CrystalClear (Rigaku Inc., 2008)'
_computing_cell_refinement       CrystalClear
_computing_data_reduction        CrystalClear
_computing_structure_solution    'SIR2004 (Burla, et al., 2005)'
_computing_structure_refinement  'SHELXL97 (Sheldrick, 2008)'
_computing_publication_material  'CrystalStructure 4.0 (Rigaku, 2010)'
_computing_molecular_graphics    'CrystalStructure 4.0'

#==============================================================================
# MOLECULAR GEOMETRY

_geom_special_details            
;
 All esds (except the esd in the dihedral angle between two l.s. planes)
 are estimated using the full covariance matrix.  The cell esds are taken
 into account individually in the estimation of esds in distances, angles
 and torsion angles; correlations between esds in cell parameters are only
 used when they are defined by crystal symmetry.  An approximate (isotropic)
 treatment of cell esds is used for estimating esds involving l.s. planes.
;

loop_
_geom_bond_atom_site_label_1
_geom_bond_atom_site_label_2
_geom_bond_distance
_geom_bond_publ_flag
_geom_bond_site_symmetry_1
_geom_bond_site_symmetry_2
Cl1 C99 1.769(11) yes . .
Cl2 C99 1.742(10) yes . .
Cl3 C99 1.739(11) yes . .
Cl4 C100 1.749(12) yes . .
Cl5 C100 1.740(11) yes . .
Cl6 C100 1.727(12) yes . .
F1 B1 1.392(12) yes . .
F2 B1 1.395(11) yes . .
F3 B2 1.377(10) yes . .
F4 B2 1.395(9) yes . .
O1 C43 1.301(11) yes . .
O1 C44 1.491(11) yes . .
O1 C244 1.491(11) yes . .
O2 C43 1.207(11) yes . .
O3 C60 1.345(13) yes . .
O3 C61 1.455(18) yes . .
O4 C60 1.214(10) yes . .
O5 C71 1.322(9) yes . .
O5 C72 1.481(9) yes . .
O6 C71 1.207(10) yes . .
O7 C88 1.351(10) yes . .
O7 C89 1.486(11) yes . .
O7 C289 1.486(11) yes . .
O8 C88 1.216(9) yes . .
O9 C101 1.46(2) yes . .
O10 C104 1.497(16) yes . .
N1 C1 1.372(10) yes . .
N1 C4 1.396(8) yes . .
N1 B1 1.557(11) yes . .
N2 C6 1.411(8) yes . .
N2 C9 1.373(10) yes . .
N2 B1 1.554(11) yes . .
N3 C20 1.360(10) yes . .
N3 C23 1.423(8) yes . .
N3 B2 1.557(11) yes . .
N4 C25 1.398(8) yes . .
N4 C28 1.376(10) yes . .
N4 B2 1.562(11) yes . .
C1 C2 1.416(10) yes . .
C1 C43 1.477(10) yes . .
C2 C3 1.381(10) yes . .
C2 C39 1.502(10) yes . .
C3 C4 1.434(10) yes . .
C3 C42 1.517(10) yes . .
C4 C5 1.399(10) yes . .
C5 C6 1.400(10) yes . .
C5 C46 1.494(9) yes . .
C6 C7 1.423(10) yes . .
C7 C8 1.434(9) yes . .
C7 C10 1.474(9) yes . .
C8 C9 1.390(10) yes . .
C8 C16 1.468(10) yes . .
C9 C60 1.492(9) yes . .
C10 C11 1.395(9) yes . .
C10 C15 1.422(10) yes . .
C11 C12 1.426(10) yes . .
C12 C13 1.409(10) yes . .
C12 C63 1.534(9) yes . .
C13 C14 1.425(9) yes . .
C14 C15 1.384(10) yes . .
C14 C19 1.436(10) yes . .
C15 C16 1.419(9) yes . .
C16 C17 1.370(10) yes . .
C17 C18 1.436(11) yes . .
C18 C19 1.392(9) yes . .
C18 C67 1.534(10) yes . .
C20 C21 1.421(10) yes . .
C20 C71 1.491(10) yes . .
C21 C22 1.388(10) yes . .
C21 C42 1.501(11) yes . .
C22 C23 1.448(11) yes . .
C22 C39 1.501(10) yes . .
C23 C24 1.398(10) yes . .
C24 C25 1.419(10) yes . .
C24 C74 1.487(9) yes . .
C25 C26 1.418(10) yes . .
C26 C27 1.413(10) yes . .
C26 C29 1.461(10) yes . .
C27 C28 1.390(10) yes . .
C27 C35 1.486(11) yes . .
C28 C88 1.493(10) yes . .
C29 C30 1.395(9) yes . .
C29 C34 1.430(10) yes . .
C30 C31 1.441(10) yes . .
C31 C32 1.396(11) yes . .
C31 C91 1.517(10) yes . .
C32 C33 1.423(10) yes . .
C33 C34 1.381(11) yes . .
C33 C38 1.431(11) yes . .
C34 C35 1.429(10) yes . .
C35 C36 1.381(11) yes . .
C36 C37 1.428(11) yes . .
C37 C38 1.391(10) yes . .
C37 C95 1.535(11) yes . .
C39 C40 1.558(11) yes . .
C40 C41 1.558(10) yes . .
C41 C42 1.590(11) yes . .
C44 C45 1.56(3) yes . .
C46 C47 1.411(10) yes . .
C46 C51 1.395(10) yes . .
C47 C48 1.415(9) yes . .
C48 C49 1.387(10) yes . .
C48 C52 1.533(11) yes . .
C49 C50 1.411(11) yes . .
C50 C51 1.407(9) yes . .
C50 C56 1.529(11) yes . .
C52 C53 1.529(11) yes . .
C52 C54 1.543(11) yes . .
C52 C55 1.555(11) yes . .
C56 C57 1.532(13) yes . .
C56 C58 1.540(13) yes . .
C56 C59 1.520(12) yes . .
C60 O3A 1.341(19) yes . .
C61 C62 1.54(3) yes . .
C63 C64 1.506(13) yes . .
C63 C65 1.577(13) yes . .
C63 C66 1.533(12) yes . .
C63 C264 1.52(3) yes . .
C63 C265 1.44(3) yes . .
C63 C266 1.63(3) yes . .
C67 C68 1.541(12) yes . .
C67 C69 1.528(12) yes . .
C67 C70 1.541(11) yes . .
C72 C73 1.482(14) yes . .
C74 C75 1.412(10) yes . .
C74 C79 1.395(10) yes . .
C75 C76 1.391(9) yes . .
C76 C77 1.406(11) yes . .
C76 C80 1.546(11) yes . .
C77 C78 1.404(11) yes . .
C78 C79 1.411(9) yes . .
C78 C84 1.552(12) yes . .
C80 C81 1.579(13) yes . .
C80 C82 1.562(12) yes . .
C80 C83 1.512(13) yes . .
C80 C281 1.47(4) yes . .
C80 C282 1.61(3) yes . .
C80 C283 1.52(4) yes . .
C84 C85 1.543(12) yes . .
C84 C86 1.514(12) yes . .
C84 C87 1.543(14) yes . .
C89 C90 1.484(16) yes . .
C91 C92 1.520(11) yes . .
C91 C93 1.536(10) yes . .
C91 C94 1.560(11) yes . .
C95 C96 1.522(13) yes . .
C95 C97 1.567(10) yes . .
C95 C98 1.538(13) yes . .
C101 C102 1.51(3) yes . .
C101 C103 1.52(3) yes . .
C104 C105 1.494(18) yes . .
C104 C106 1.536(18) yes . .
Cl1A C299 1.76(5) yes . .
O3A C261 1.43(3) yes . .
C261 C262 1.54(3) yes . .
C299 Cl2A 1.75(6) yes . .
C299 Cl3A 1.75(5) yes . .
Cl4A C300 1.71(6) yes . .
Cl5A C300 1.69(6) yes . .
Cl6A C300 1.71(5) yes . .
O10A C304 1.48(5) yes . .
C304 C305 1.57(7) yes . .
C304 C306 1.57(6) yes . .
O9A C301 1.45(7) yes . .
C301 C302 1.54(9) yes . .
C301 C303 1.54(9) yes . .
C244 C245 1.50(3) yes . .
C289 C290 1.47(3) yes . .
O9 H9 0.840 no . .
O10 H10 0.840 no . .
C11 H11 0.950 no . .
C13 H13 0.950 no . .
C17 H17 0.950 no . .
C19 H19 0.950 no . .
C30 H30 0.950 no . .
C32 H32 0.950 no . .
C36 H36 0.950 no . .
C38 H38 0.950 no . .
C39 H39 1.000 no . .
C40 H40A 0.990 no . .
C40 H40B 0.990 no . .
C41 H41A 0.990 no . .
C41 H41B 0.990 no . .
C42 H42 1.000 no . .
C44 H44A 0.990 no . .
C44 H44B 0.990 no . .
C45 H45A 0.980 no . .
C45 H45B 0.980 no . .
C45 H45C 0.980 no . .
C47 H47 0.950 no . .
C49 H49 0.950 no . .
C51 H51 0.950 no . .
C53 H53A 0.980 no . .
C53 H53B 0.980 no . .
C53 H53C 0.980 no . .
C54 H54A 0.980 no . .
C54 H54B 0.980 no . .
C54 H54C 0.980 no . .
C55 H55A 0.980 no . .
C55 H55B 0.980 no . .
C55 H55C 0.980 no . .
C57 H57A 0.980 no . .
C57 H57B 0.980 no . .
C57 H57C 0.980 no . .
C58 H58A 0.980 no . .
C58 H58B 0.980 no . .
C58 H58C 0.980 no . .
C59 H59A 0.980 no . .
C59 H59B 0.980 no . .
C59 H59C 0.980 no . .
C61 H61A 0.990 no . .
C61 H61B 0.990 no . .
C62 H62A 0.980 no . .
C62 H62B 0.980 no . .
C62 H62C 0.980 no . .
C64 H64A 0.980 no . .
C64 H64B 0.980 no . .
C64 H64C 0.980 no . .
C65 H65A 0.980 no . .
C65 H65B 0.980 no . .
C65 H65C 0.980 no . .
C66 H66A 0.980 no . .
C66 H66B 0.980 no . .
C66 H66C 0.980 no . .
C68 H68A 0.980 no . .
C68 H68B 0.980 no . .
C68 H68C 0.980 no . .
C69 H69A 0.980 no . .
C69 H69B 0.980 no . .
C69 H69C 0.980 no . .
C70 H70A 0.980 no . .
C70 H70B 0.980 no . .
C70 H70C 0.980 no . .
C72 H72A 0.990 no . .
C72 H72B 0.990 no . .
C73 H73A 0.980 no . .
C73 H73B 0.980 no . .
C73 H73C 0.980 no . .
C75 H75 0.950 no . .
C77 H77 0.950 no . .
C79 H79 0.950 no . .
C81 H81A 0.980 no . .
C81 H81B 0.980 no . .
C81 H81C 0.980 no . .
C82 H82A 0.980 no . .
C82 H82B 0.980 no . .
C82 H82C 0.980 no . .
C83 H83A 0.980 no . .
C83 H83B 0.980 no . .
C83 H83C 0.980 no . .
C85 H85A 0.980 no . .
C85 H85B 0.980 no . .
C85 H85C 0.980 no . .
C86 H86A 0.980 no . .
C86 H86B 0.980 no . .
C86 H86C 0.980 no . .
C87 H87A 0.980 no . .
C87 H87B 0.980 no . .
C87 H87C 0.980 no . .
C89 H89A 0.990 no . .
C89 H89B 0.990 no . .
C90 H90A 0.980 no . .
C90 H90B 0.980 no . .
C90 H90C 0.980 no . .
C92 H92A 0.980 no . .
C92 H92B 0.980 no . .
C92 H92C 0.980 no . .
C93 H93A 0.980 no . .
C93 H93B 0.980 no . .
C93 H93C 0.980 no . .
C94 H94A 0.980 no . .
C94 H94B 0.980 no . .
C94 H94C 0.980 no . .
C96 H96A 0.980 no . .
C96 H96B 0.980 no . .
C96 H96C 0.980 no . .
C97 H97A 0.980 no . .
C97 H97B 0.980 no . .
C97 H97C 0.980 no . .
C98 H98A 0.980 no . .
C98 H98B 0.980 no . .
C98 H98C 0.980 no . .
C99 H99 1.000 no . .
C100 H100 1.000 no . .
C101 H101 1.000 no . .
C102 H10A 0.980 no . .
C102 H10B 0.980 no . .
C102 H10C 0.980 no . .
C103 H10D 0.980 no . .
C103 H10E 0.980 no . .
C103 H10F 0.980 no . .
C104 H104 1.000 no . .
C105 H10G 0.980 no . .
C105 H10H 0.980 no . .
C105 H10I 0.980 no . .
C106 H10J 0.980 no . .
C106 H10K 0.980 no . .
C106 H10L 0.980 no . .
C264 H26F 0.980 no . .
C264 H26G 0.980 no . .
C264 H26H 0.980 no . .
C265 H26I 0.980 no . .
C265 H26J 0.980 no . .
C265 H26K 0.980 no . .
C266 H26L 0.980 no . .
C266 H26M 0.980 no . .
C266 H26N 0.980 no . .
C261 H26A 0.990 no . .
C261 H26B 0.990 no . .
C262 H26C 0.980 no . .
C262 H26D 0.980 no . .
C262 H26E 0.980 no . .
C281 H28C 0.980 no . .
C281 H28D 0.980 no . .
C281 H28E 0.980 no . .
C282 H28F 0.980 no . .
C282 H28G 0.980 no . .
C282 H28H 0.980 no . .
C283 H28I 0.980 no . .
C283 H28J 0.980 no . .
C283 H28K 0.980 no . .
C299 H299 1.000 no . .
C300 H300 1.000 no . .
O10A H10M 0.840 no . .
C304 H304 1.000 no . .
C305 H30G 0.980 no . .
C305 H30H 0.980 no . .
C305 H30I 0.980 no . .
C306 H30J 0.980 no . .
C306 H30K 0.980 no . .
C306 H30L 0.980 no . .
O9A H9A 0.840 no . .
C301 H301 1.000 no . .
C244 H24A 0.990 no . .
C244 H24B 0.990 no . .
C245 H24C 0.980 no . .
C245 H24D 0.980 no . .
C245 H24E 0.980 no . .
C289 H28A 0.990 no . .
C289 H28B 0.990 no . .
C290 H29A 0.980 no . .
C290 H29B 0.980 no . .
C290 H29C 0.980 no . .
C302 H30A 0.980 no . .
C302 H30B 0.980 no . .
C302 H30C 0.980 no . .
C303 H30D 0.980 no . .
C303 H30E 0.980 no . .
C303 H30F 0.980 no . .

loop_
_geom_angle_atom_site_label_1
_geom_angle_atom_site_label_2
_geom_angle_atom_site_label_3
_geom_angle
_geom_angle_publ_flag
_geom_angle_site_symmetry_1
_geom_angle_site_symmetry_2
_geom_angle_site_symmetry_3
C43 O1 C44 117.0(7) yes . . .
C43 O1 C244 117.0(7) yes . . .
C60 O3 C61 116.9(11) yes . . .
C71 O5 C72 116.2(6) yes . . .
C88 O7 C89 116.3(6) yes . . .
C88 O7 C289 116.3(6) yes . . .
C1 N1 C4 108.0(6) yes . . .
C1 N1 B1 126.8(6) yes . . .
C4 N1 B1 125.0(6) yes . . .
C6 N2 C9 107.2(6) yes . . .
C6 N2 B1 124.4(6) yes . . .
C9 N2 B1 127.9(6) yes . . .
C20 N3 C23 107.4(6) yes . . .
C20 N3 B2 126.6(6) yes . . .
C23 N3 B2 125.5(6) yes . . .
C25 N4 C28 107.0(6) yes . . .
C25 N4 B2 124.3(6) yes . . .
C28 N4 B2 128.2(6) yes . . .
N1 C1 C2 109.3(6) yes . . .
N1 C1 C43 127.3(7) yes . . .
C2 C1 C43 123.3(7) yes . . .
C1 C2 C3 107.5(7) yes . . .
C1 C2 C39 134.9(6) yes . . .
C3 C2 C39 117.6(6) yes . . .
C2 C3 C4 107.5(6) yes . . .
C2 C3 C42 113.2(7) yes . . .
C4 C3 C42 139.2(6) yes . . .
N1 C4 C3 107.7(6) yes . . .
N1 C4 C5 120.6(6) yes . . .
C3 C4 C5 131.8(6) yes . . .
C4 C5 C6 121.5(6) yes . . .
C4 C5 C46 118.4(6) yes . . .
C6 C5 C46 120.0(6) yes . . .
N2 C6 C5 120.6(6) yes . . .
N2 C6 C7 108.1(6) yes . . .
C5 C6 C7 131.2(6) yes . . .
C6 C7 C8 106.9(6) yes . . .
C6 C7 C10 145.0(6) yes . . .
C8 C7 C10 108.0(6) yes . . .
C7 C8 C9 106.4(6) yes . . .
C7 C8 C16 109.5(6) yes . . .
C9 C8 C16 144.0(7) yes . . .
N2 C9 C8 111.2(6) yes . . .
N2 C9 C60 126.2(6) yes . . .
C8 C9 C60 122.6(7) yes . . .
C7 C10 C11 136.2(7) yes . . .
C7 C10 C15 104.7(6) yes . . .
C11 C10 C15 118.7(6) yes . . .
C10 C11 C12 119.6(7) yes . . .
C11 C12 C13 119.9(6) yes . . .
C11 C12 C63 121.6(6) yes . . .
C13 C12 C63 118.4(6) yes . . .
C12 C13 C14 121.1(7) yes . . .
C13 C14 C15 117.0(7) yes . . .
C13 C14 C19 125.3(7) yes . . .
C15 C14 C19 117.6(6) yes . . .
C10 C15 C14 123.5(6) yes . . .
C10 C15 C16 113.7(6) yes . . .
C14 C15 C16 122.6(7) yes . . .
C8 C16 C15 104.1(6) yes . . .
C8 C16 C17 136.3(6) yes . . .
C15 C16 C17 119.5(7) yes . . .
C16 C17 C18 119.6(6) yes . . .
C17 C18 C19 120.3(7) yes . . .
C17 C18 C67 118.0(6) yes . . .
C19 C18 C67 121.6(7) yes . . .
C14 C19 C18 120.3(7) yes . . .
N3 C20 C21 110.0(6) yes . . .
N3 C20 C71 125.7(7) yes . . .
C21 C20 C71 124.3(7) yes . . .
C20 C21 C22 108.2(7) yes . . .
C20 C21 C42 134.7(6) yes . . .
C22 C21 C42 116.8(6) yes . . .
C21 C22 C23 106.5(6) yes . . .
C21 C22 C39 114.0(7) yes . . .
C23 C22 C39 139.4(7) yes . . .
N3 C23 C22 107.8(6) yes . . .
N3 C23 C24 119.7(7) yes . . .
C22 C23 C24 132.2(6) yes . . .
C23 C24 C25 121.3(6) yes . . .
C23 C24 C74 118.7(6) yes . . .
C25 C24 C74 118.9(6) yes . . .
N4 C25 C24 120.8(6) yes . . .
N4 C25 C26 109.1(6) yes . . .
C24 C25 C26 130.0(6) yes . . .
C25 C26 C27 105.9(6) yes . . .
C25 C26 C29 144.4(7) yes . . .
C27 C26 C29 109.4(7) yes . . .
C26 C27 C28 107.9(7) yes . . .
C26 C27 C35 108.8(6) yes . . .
C28 C27 C35 143.0(7) yes . . .
N4 C28 C27 109.9(6) yes . . .
N4 C28 C88 122.7(6) yes . . .
C27 C28 C88 127.3(7) yes . . .
C26 C29 C30 137.5(7) yes . . .
C26 C29 C34 105.0(6) yes . . .
C30 C29 C34 117.3(7) yes . . .
C29 C30 C31 120.3(7) yes . . .
C30 C31 C32 119.4(7) yes . . .
C30 C31 C91 117.8(7) yes . . .
C32 C31 C91 122.6(7) yes . . .
C31 C32 C33 121.8(7) yes . . .
C32 C33 C34 116.6(7) yes . . .
C32 C33 C38 126.4(7) yes . . .
C34 C33 C38 116.9(7) yes . . .
C29 C34 C33 124.5(7) yes . . .
C29 C34 C35 112.6(6) yes . . .
C33 C34 C35 122.8(7) yes . . .
C27 C35 C34 104.2(6) yes . . .
C27 C35 C36 136.7(7) yes . . .
C34 C35 C36 119.0(7) yes . . .
C35 C36 C37 119.9(7) yes . . .
C36 C37 C38 119.7(7) yes . . .
C36 C37 C95 118.9(7) yes . . .
C38 C37 C95 121.5(7) yes . . .
C33 C38 C37 121.6(7) yes . . .
C2 C39 C22 106.4(6) yes . . .
C2 C39 C40 103.4(6) yes . . .
C22 C39 C40 103.7(6) yes . . .
C39 C40 C41 112.4(6) yes . . .
C40 C41 C42 109.1(6) yes . . .
C3 C42 C21 106.4(6) yes . . .
C3 C42 C41 103.5(6) yes . . .
C21 C42 C41 104.6(6) yes . . .
O1 C43 O2 123.7(7) yes . . .
O1 C43 C1 116.2(7) yes . . .
O2 C43 C1 120.0(8) yes . . .
O1 C44 C45 102.3(10) yes . . .
C5 C46 C47 120.4(6) yes . . .
C5 C46 C51 119.2(6) yes . . .
C47 C46 C51 120.3(6) yes . . .
C46 C47 C48 119.6(6) yes . . .
C47 C48 C49 118.3(7) yes . . .
C47 C48 C52 120.5(6) yes . . .
C49 C48 C52 121.0(6) yes . . .
C48 C49 C50 123.5(6) yes . . .
C49 C50 C51 116.9(7) yes . . .
C49 C50 C56 123.1(6) yes . . .
C51 C50 C56 120.0(7) yes . . .
C46 C51 C50 121.2(7) yes . . .
C48 C52 C53 112.9(6) yes . . .
C48 C52 C54 109.5(7) yes . . .
C48 C52 C55 110.6(6) yes . . .
C53 C52 C54 108.8(7) yes . . .
C53 C52 C55 106.4(7) yes . . .
C54 C52 C55 108.5(6) yes . . .
C50 C56 C57 108.6(7) yes . . .
C50 C56 C58 109.8(7) yes . . .
C50 C56 C59 112.0(7) yes . . .
C57 C56 C58 108.3(8) yes . . .
C57 C56 C59 109.1(7) yes . . .
C58 C56 C59 108.9(8) yes . . .
O3 C60 O4 122.8(8) yes . . .
O3 C60 C9 114.2(8) yes . . .
O4 C60 C9 121.8(7) yes . . .
O4 C60 O3A 119.2(11) yes . . .
C9 C60 O3A 116.2(10) yes . . .
O3 C61 C62 110.6(13) yes . . .
C12 C63 C64 112.9(7) yes . . .
C12 C63 C65 109.1(6) yes . . .
C12 C63 C66 108.7(7) yes . . .
C12 C63 C264 104.9(10) yes . . .
C12 C63 C265 113.8(11) yes . . .
C12 C63 C266 105.7(10) yes . . .
C64 C63 C65 106.3(8) yes . . .
C64 C63 C66 110.3(7) yes . . .
C65 C63 C66 109.5(7) yes . . .
C264 C63 C265 115.8(16) yes . . .
C264 C63 C266 108.1(14) yes . . .
C265 C63 C266 108.0(14) yes . . .
C18 C67 C68 109.1(6) yes . . .
C18 C67 C69 112.9(6) yes . . .
C18 C67 C70 109.3(6) yes . . .
C68 C67 C69 107.2(7) yes . . .
C68 C67 C70 109.9(6) yes . . .
C69 C67 C70 108.4(7) yes . . .
O5 C71 O6 125.4(7) yes . . .
O5 C71 C20 111.9(7) yes . . .
O6 C71 C20 122.6(7) yes . . .
[truncated: 1,382,911 more chars]
